# Supplementary material for: End-targeting proteomics of isolated chromatin segments of a mammalian ribosomal RNA gene promoter
Source: Nat Commun. 2015 Mar 27;6:6674. doi: 10.1038/ncomms7674 (PMC4389260; doi:10.1038/ncomms7674)
Supplement: Supplementary Data 1 — Raw MS data from PICh experiments [file ncomms7674-s2.xlsx]

## Sheet: RDN6&RDN23 summary
Protein list enriched in both rDNA ePICh														a
Proiteins enriched in both rDNA ePICh*		RDN6 & RDN23	116	(See below)
		RDN6 only	59	(See the next sheet)
		RDN23 only	60
		Total	235
*The proteins are qualified as enriched protein in mass spetrometry analysis where the peptide number is three times more than scramble and at least two peptides are identified.
Proteins not including NopDB ver.3(Total)		36
Proteins classfied into contaminants		8
Protein classfied into the other categories		28
Proteins known to be related to ribosome synthesis		34
Unknown Proteins potentially related to ribosome sythesis		52
- (related to other aspect except ribosome synthesis )		30
Classification	SCR	RDN6	RDN23		Gene name	NopDBv3	Ribosome sythesis	Protein name	Length(a.a)	International Protein Index(IPI)**	Input	Second classification	RDN6(NSAF***)	RDN23 (NSAF***)	***NSAF: Normalized Spectral Abundance Factor = (Spectra counts/Protein length) /S(i=1 ~n)(Spectra counts(i)/Protein length(i)
RNA polymerae I subunits	0	37	72	RPA1_MOUSE	Polr1a	Yes	Known	DNA-directed RNA polymerase I subunit RPA1 (RNA polymerase I subunit A1) (EC 2.7.7.6) (DNA-directed RNA polymerase I largest subunit) (DNA-directed RNA polymerase I subunit A) (RNA polymerase I 194 kDa subunit) (RPA194)	1717		1		0.0091207	0.0156435
	0	29	49	RPA2_MOUSE	Polr1b	Yes	Known	DNA-directed RNA polymerase I subunit RPA2 (RNA polymerase I subunit 2) (EC 2.7.7.6) (DNA-directed RNA polymerase I 135 kDa polypeptide) (RPA135)	1135		0		0.0108143	0.0161054
	0	17	32	RPA34_MOUSE	Cd3eap	Yes	Known	DNA-directed RNA polymerase I subunit RPA34 (A34.5) (Anti-sense to ERCC-1 protein) (ASE-1) (CD3-epsilon-associated protein) (CD3E-associated protein) (RNA polymerase I-associated factor PAF49)	399		0		0.0180332	0.0299191
	0	5	6	RPA43_MOUSE	Twistnb	Yes	Known	DNA-directed RNA polymerase I subunit RPA43 (Twist neighbor protein)	330		0		0.00641288	0.0067828
	0	13	21	RPA49_MOUSE	Polr1e	Yes	Known	DNA-directed RNA polymerase I subunit RPA49 (RNA polymerase I subunit A49) (DNA-directed RNA polymerase I subunit E) (RNA polymerase I-associated factor 1) (RNA polymerase I-associated factor 53)	482		0		0.0114155	0.0162534
	0	7	11	RPAB1_MOUSE	Polr2e	Yes	Known	DNA-directed RNA polymerases I, II, and III subunit RPABC1 (RNA polymerases I, II, and III subunit ABC1) (DNA-directed RNA polymerase II subunit E) (RPB5 homolog)	210		0		0.0141083	0.0195409
	2	11	14	RPAC1_MOUSE	Polr1c	Yes	Known	DNA-directed RNA polymerases I and III subunit RPAC1 (DNA-directed RNA polymerase I subunit C) (RNA polymerases I and III subunit AC1) (AC40) (DNA-directed RNA polymerases I and III 40 kDa polypeptide) (RPA40) (RPC40)	346		8		0.0134559	0.0150947
Pre-initiation factors for RNA pol I transcription	0	6	13	TAF1A_MOUSE	Taf1a	No	Known	TATA box-binding protein-associated factor RNA polymerase I subunit A (RNA polymerase I-specific TBP-associated factor 48 kDa) (TAFI48) (TATA box-binding protein-associated factor 1A) (TBP-associated factor 1A) (Transcription initiation factor SL1/TIF-IB subunit A)	453	IPI00024263	0		0.00560596	0.0107057
	0	10	15	TAF1B_MOUSE	Taf1b	No	Known	TATA box-binding protein-associated factor RNA polymerase I subunit B (RNA polymerase I-specific TBP-associated factor 68 kDa) (TAFI68) (TATA box-binding protein-associated factor 1B) (TBP-associated factor 1B) (Transcription initiation factor SL1/TIF-IB subunit B)	586	IPI00807704	0		0.0072227	0.00954916
	0	16	20	TAF1C_MOUSE	Taf1c	No	Known	TATA box-binding protein-associated factor RNA polymerase I subunit C (RNA polymerase I-specific TBP-associated factor 95 kDa) (TAFI95) (TATA box-binding protein-associated factor 1C) (TBP-associated factor 1C) (Transcription initiation factor SL1/TIF-IB subunit C)	836	IPI00328322	0		0.00810048	0.00892473
	0	13	23	TTF1_MOUSE	Ttf1	Yes	Known	Transcription termination factor 1 (TTF-1) (RNA polymerase I termination factor) (Transcription termination factor I) (TTF-I) (mTFF-I)	859		0		0.00640541	0.00998864
	13	163	174	UBF1_MOUSE	Ubtf	Yes	Known	Nucleolar transcription factor 1 (Upstream-binding factor 1) (UBF-1)	765		8		0.0901827	0.0848515
Ribosomal RNA processing and modification	81	280	308	TCOF_MOUSE	Tcof1	Yes	Known	Treacle protein (Treacher Collins syndrome protein homolog)	1320		4		0.0897803	0.0870459
	0	4	11	DKC1_MOUSE	Dkc1	Yes	Known	H/ACA ribonucleoprotein complex subunit 4 (EC 5.4.99.-) (Dyskerin) (Nopp140-associated protein of 57 kDa) (Nucleolar protein NAP57) (Nucleolar protein family A member 4) (snoRNP protein DKC1)	509		0		0.00332613	0.00806207
	0	4	3	NHP2_MOUSE	Nhp2	Yes	Known	H/ACA ribonucleoprotein complex subunit 2 (Nucleolar protein family A member 2) (snoRNP protein NHP2)	153		0		0.0110654	0.00731478
	12	66	80	E9Q5C9_MOUSE	Nolc1	Yes	Known	Protein Nolc1	702		17		0.0397927	0.0425133
	1	5	9	NPM_MOUSE	Npm1	Yes	Known	Nucleophosmin (NPM) (Nucleolar phosphoprotein B23) (Nucleolar protein NO38) (Numatrin)	292		15		0.00724743	0.0114982
	3	21	21	NOP56_MOUSE	Nop56	Yes	Known	Nucleolar protein 56 (Nucleolar protein 5A)	580		9		0.0153246	0.0135071
	0	3	6	G3X9B1_MOUSE	Heatr1	Yes	Known	HEAT repeat containing 1 (Protein Heatr1)	2143		9		0.00059251	0.00104448
	0	2	5	DDX47_MOUSE	Ddx47	Yes	Unknown	Probable ATP-dependent RNA helicase DDX47 (EC 3.6.4.13) (DEAD box protein 47)	455		4		0.00186044	0.00409949
	0	3	7	NOP2_MOUSE	Nop2	Yes	Unknown	Putative ribosomal RNA methyltransferase NOP2 (EC 2.1.1.-) (Nucleolar protein 1) (Nucleolar protein 2 homolog) (Proliferating-cell nucleolar antigen p120) (Proliferation-associated nucleolar protein p120)	793		11		0.0016012	0.00329304
	0	2	3	RRP44_MOUSE	Dis3	Yes	Known	Exosome complex exonuclease RRP44 (EC 3.1.13.-) (EC 3.1.26.-) (Protein DIS3 homolog) (Ribosomal RNA-processing protein 44)	958		9		0.000883612	0.00116823
	0	2	2	CPSF5_MOUSE	Nudt21	Yes	Unknown	Cleavage and polyadenylation specificity factor subunit 5 (Nucleoside diphosphate-linked moiety X motif 21) (Nudix motif 21)	227		0		0.00372907	0.00328682
	0	5	2	TSR1_MOUSE	Tsr1	Yes	Known	Pre-rRNA-processing protein TSR1 homolog	803		4		0.00263543	0.00092915
Ribosomal proteins	0	5	4	RL10A_MOUSE	Rpl10a	Yes	Known	60S ribosomal protein L10a (CSA-19) (Neural precursor cell expressed developmentally down-regulated protein 6) (NEDD-6)	217		4		0.0097523	0.00687657
	0	4	6	RL15_MOUSE	Rpl15	Yes	Known	60S ribosomal protein L15	204		2		0.00829902	0.0109722
	0	2	2	RL18A_MOUSE	Rpl18a	Yes	Known	60S ribosomal protein L18a	176		0		0.00480966	0.00423925
	0	7	6	RL26_MOUSE	Rpl26	Yes	Known	60S ribosomal protein L26 (Silica-induced gene 20 protein) (SIG-20)	145		0		0.0204328	0.0154367
	0	6	10	Q8BVY0_MOUSE	Rsl1d1	Yes	Unknown	Protein Rsl1d1 (ribosomal L1 domain containing 1)	452		5		0.00561836	0.0082534
	0	2	2	EIF3F_MOUSE	Eif3f	No	-	Eukaryotic translation initiation factor 3 subunit F (eIF3f) (Deubiquitinating enzyme eIF3f) (EC 3.4.19.12) (Eukaryotic translation initiation factor 3 subunit 5) (eIF-3-epsilon) (eIF3 p47)	361	IPI00941255	12		0.00234488	0.00206678
	0	2	2	EIF3K_MOUSE	Eif3k	Yes	-	Eukaryotic translation initiation factor 3 subunit K (eIF3k) (Eukaryotic translation initiation factor 3 subunit 12) (eIF-3 p25)	218		0		0.00388303	0.00342251
	1	6	6	IF2B_MOUSE	Eif2s2	Yes	-	Eukaryotic translation initiation factor 2 subunit 2 (Eukaryotic translation initiation factor 2 subunit beta) (eIF-2-beta)	331		7		0.0076722	0.00676231
Nucleolar protein and ribonucleoproteins	0	3	2	HNRH1_MOUSE	Hnrnph1	Yes	-	Heterogeneous nuclear ribonucleoprotein H (hnRNP H) [Cleaved into: Heterogeneous nuclear ribonucleoprotein H, N-terminally processed]	449		11		0.00282795	0.00166171
	1	5	5	HNRPD_MOUSE	Hnrnpd	Yes	-	Heterogeneous nuclear ribonucleoprotein D0 (hnRNP D0) (AU-rich element RNA-binding protein 1)	355		9		0.00596127	0.00525428
	0	5	6	HNRPF_MOUSE	Hnrnpf	Yes	-	Heterogeneous nuclear ribonucleoprotein F (hnRNP F) [Cleaved into: Heterogeneous nuclear ribonucleoprotein F, N-terminally processed]	415		14		0.0050994	0.00539355
	0	10	4	HNRPM_MOUSE	Hnrnpm	Yes	-	Heterogeneous nuclear ribonucleoprotein M (hnRNP M)	729		47		0.0058059	0.00204693
	0	2	2	PCBP2_MOUSE	Pcbp2	Yes	-	Poly(rC)-binding protein 2 (Alpha-CP2) (CTBP) (CBP) (Putative heterogeneous nuclear ribonucleoprotein X) (hnRNP X)	362		4		0.0023384	0.00206107
	0	2	4	PCBP1_MOUSE	Pcbp1	Yes	-	Poly(rC)-binding protein 1 (Alpha-CP1) (Heterogeneous nuclear ribonucleoprotein E1) (hnRNP E1)	356		10		0.00237781	0.00419162
	0	2	2	U3IP2_MOUSE	Rrp9	Yes	Known	U3 small nucleolar RNA-interacting protein 2 (RRP9 homolog) (U3 small nucleolar ribonucleoprotein-associated 55 kDa protein) (U3 snoRNP-associated 55 kDa protein) (U3-55K)	475		0		0.00178211	0.00157075
	2	17	22	LYAR_MOUSE	Lyar	Yes	Known	Cell growth-regulating nucleolar protein (Protein expressed in male leptotene and zygotene spermatocytes 264) (MLZ-264)	388		2		0.0185445	0.0211525
	1	11	9	MBB1A_MOUSE	Mybbp1a	Yes	Known	Myb-binding protein 1A (Myb-binding protein of 160 kDa)	1344		38		0.0034641	0.00249813
	0	3	10	ZF106_MOUSE	Zfp106	Yes	Unknown	Zinc finger protein 106 (Zfp-106) (H3a minor histocompatibility antigen) (Son of insulin receptor mutant) (Zinc finger protein 474)	1888		0		0.000672537	0.00197592
	0	7	11	CP088_MOUSE	Tsg118	Yes	Unknown	Lysine-rich nucleolar protein 1 (Testis-specific gene 118 protein)	478		0		0.00619822	0.00858492
Chromatin regulatory factors	0	15	25	CHD1_MOUSE	Chd1	Yes	Unknown	Chromodomain-helicase-DNA-binding protein 1 (CHD-1) (EC 3.6.4.12) (ATP-dependent helicase CHD1)	1711		0		0.00371055	0.00545082
	0	2	2	AN32E_MOUSE	Anp32e	Yes	Unknown	Acidic leucine-rich nuclear phosphoprotein 32 family member E (Cerebellar postnatal development protein 1) (LANP-like protein) (LANP-L)	260		1		0.00325577	0.00286965
	0	2	3	CHD4_MOUSE	Chd4	Yes	Known	Chromodomain-helicase-DNA-binding protein 4 (CHD-4) (EC 3.6.4.12)	1915		11		0.000442037	0.000584419
	0	2	2	P66B_MOUSE	Gatad2b	No	Unknown	Transcriptional repressor p66-beta (GATA zinc finger domain-containing protein 2B) (p66/p68) recruit MBD3	594	IPI00103554	5		0.00142508	0.00125607
	2	7	9	TIF1B_MOUSE	Trim28	No	Unknown	Transcription intermediary factor 1-beta (TIF1-beta) (E3 SUMO-protein ligase TRIM28) (EC 6.3.2.-) (KRAB-A-interacting protein) (KRIP-1) (Tripartite motif-containing protein 28)	834	IPI00438230	30		0.00355246	0.00402576
	7	45	48	SP16H_MOUSE	Supt16h	Yes	Known	FACT complex subunit SPT16 (Chromatin-specific transcription elongation factor 140 kDa subunit) (FACT 140 kDa subunit) (FACTp140) (Facilitates chromatin transcription complex subunit SPT16)	1047		15		0.0181913	0.0171028
	4	39	36	SSRP1_MOUSE	Ssrp1	Yes	Known	FACT complex subunit SSRP1 (Facilitates chromatin transcription complex subunit SSRP1) (Recombination signal sequence recognition protein 1) (Structure-specific recognition protein 1) (T160)	708		24		0.0233146	0.0189688
	2	9	8	CBX1_MOUSE	Cbx1	Yes	Unknown	Chromobox protein homolog 1 (Heterochromatin protein 1 homolog beta) (HP1 beta) (Heterochromatin protein p25) (M31) (Modifier 1 protein)	185		0		0.0205905	0.0161321
	0	9	12	HAT1_MOUSE	Hat1	Yes	Unknown	Histone acetyltransferase type B catalytic subunit (EC 2.3.1.48) (Histone acetyltransferase 1)	416		7		0.00915685	0.0107612
	4	18	24	PARP1_MOUSE	Parp1	Yes	Known	Poly [ADP-ribose] polymerase 1 (PARP-1) (EC 2.4.2.30) (ADP-ribosyltransferase diphtheria toxin-like 1) (ARTD1) (NAD(+) ADP-ribosyltransferase 1) (ADPRT 1) (Poly[ADP-ribose] synthase 1) (msPARP)	1013		10		0.00752073	0.00883839
DNA replication and repair	0	2	3	FEN1_MOUSE	Fen1	Yes	-	Flap endonuclease 1 (FEN-1) (EC 3.1.-.-) (Flap structure-specific endonuclease 1)	378		4		0.00223942	0.00296075
	1	5	4	MCM4_MOUSE	Mcm4	Yes	-	DNA replication licensing factor MCM4 (EC 3.6.4.12) (CDC21 homolog) (P1-CDC21)	862		23		0.00245505	0.00173111
	0	3	2	MCM5_MOUSE	Mcm5	Yes	-	DNA replication licensing factor MCM5 (EC 3.6.4.12) (CDC46 homolog) (P1-CDC46)	733		27		0.00173226	0.00101788
	0	2	2	RFA1_MOUSE	Rpa1	No	-	Replication protein A 70 kDa DNA-binding subunit (RP-A p70) (Replication factor A protein 1) (RF-A protein 1) [Cleaved into: Replication protein A 70 kDa DNA-binding subunit, N-terminally processed]	623	IPI00020127	4		0.00135875	0.0011976
	0	3	3	MRE11_MOUSE	Mre11a	Yes	-	Double-strand break repair protein MRE11A (MmMRE11A) (Meiotic recombination 11 homolog 1) (MRE11 homolog 1) (Meiotic recombination 11 homolog A) (MRE11 homolog A)	706		3		0.00179851	0.00158521
	0	4	14	TOPB1_MOUSE	Topbp1	Yes	Unknown	DNA topoisomerase 2-binding protein 1 (DNA topoisomerase II-beta-binding protein 1) (TopBP1) (DNA topoisomerase II-binding protein 1)	1515		0		0.00111749	0.00344736
	8	40	47	TOP1_MOUSE	Top1	Yes	Known	DNA topoisomerase 1 (EC 5.99.1.2) (DNA topoisomerase I)	767		8		0.022073	0.0228599
	1	6	5	KCY_MOUSE	Cmpk1	Yes	Unknown	UMP-CMP kinase (EC 2.7.4.14) (Deoxycytidylate kinase) (CK) (dCMP kinase) (Nucleoside-diphosphate kinase) (EC 2.7.4.6) (Uridine monophosphate/cytidine monophosphate kinase) (UMP/CMP kinase) (UMP/CMPK)	196		0	Nucleic acid biosynthesis	0.0129566	0.00951668
	0	7	9	GUAA_MOUSE	Gmps	No	Unknown	GMP synthase [glutamine-hydrolyzing] (EC 6.3.5.2) (GMP synthetase) (Glutamine amidotransferase)	693	IPI00014238	18		0.00427525	0.00484486
	0	2	3	PUR9_MOUSE	Atic	Yes	Unknown	Bifunctional purine biosynthesis protein PURH [Includes: Phosphoribosylaminoimidazolecarboxamide formyltransferase (EC 2.1.2.3) (5-aminoimidazole-4-carboxamide ribonucleotide formyltransferase) (AICAR transformylase); IMP cyclohydrolase (EC 3.5.4.10) (ATIC) (IMP synthase) (Inosinicase)]	592		8		0.0014299	0.00189048
	0	2	4	PUR4_MOUSE	Pfas	No	Unknown	Phosphoribosylformylglycinamidine synthase (FGAM synthase) (FGAMS) (EC 6.3.5.3) (Formylglycinamide ribotide amidotransferase) (FGARAT) (Formylglycinamide ribotide synthetase)	1337	IPI00004534	13		0.000633134	0.00111609
	2	7	9	SAHH_MOUSE	Ahcy	No	Unknown	Adenosylhomocysteinase (AdoHcyase) (EC 3.3.1.1) (CUBP) (Liver copper-binding protein) (S-adenosyl-L-homocysteine hydrolase)	432	IPI00012007	28		0.00685822	0.00777196
	0	3	6	Q91VU7_MOUSE	Pus7	No	Unknown	Protein Pus7 (Pseudouridylate synthase 7 homolog (S. cerevisiae))	660	IPI00044761	21		0.00192386	0.0033914
	0	3	2	LGUL_MOUSE	Glo1	No	Unknown	Lactoylglutathione lyase (EC 4.4.1.5) (Aldoketomutase) (Glyoxalase I) (Glx I) (Ketone-aldehyde mutase) (Methylglyoxalase) (S-D-lactoylglutathione methylglyoxal lyase)	184	IPI01021703	0	Sugar	0.00690081	0.00405493
	0	4	5	G6PI_MOUSE	Gpi	Yes	Unknown	Glucose-6-phosphate isomerase (GPI) (EC 5.3.1.9) (Autocrine motility factor) (AMF) (Neuroleukin) (NLK) (Phosphoglucose isomerase) (PGI) (Phosphohexose isomerase) (PHI)	558		10		0.00303405	0.00334278
	0	3	3	Q99J77_MOUSE	Nans	No	Unknown	N-acetylneuraminic acid synthase (Sialic acid synthase) (Protein Nans)	359	IPI00147874	10		0.00353691	0.00311744
	0	2	3	DYR_MOUSE	Dhfr	Yes	Unknown	Dihydrofolate reductase (EC 1.5.1.3)	187		0	NADH methabolism	0.00452674	0.00598482
	0	3	5	IDHC_MOUSE	Idh1	Yes	Unknown	Isocitrate dehydrogenase [NADP] cytoplasmic (IDH) (EC 1.1.1.42) (Cytosolic NADP-isocitrate dehydrogenase) (IDP) (NADP(+)-specific ICDH) (Oxalosuccinate decarboxylase)	414		8		0.00306703	0.00450548
	0	2	2	SERB_MOUSE	Psph	No	Unknown	Phosphoserine phosphatase (PSP) (PSPase) (EC 3.1.3.3) (O-phosphoserine phosphohydrolase)	225	IPI00019178	0	Kinase-phosphatase	0.00376222	0.00331603
	0	2	4	PPM1G_MOUSE	Ppm1g	No	Unknown	Protein phosphatase 1G (EC 3.1.3.16) (Fibroblast growth factor-inducible protein 13) (FIN13) (Protein phosphatase 1C) (Protein phosphatase 2C isoform gamma) (PP2C-gamma) (Protein phosphatase magnesium-dependent 1 gamma)	542	IPI00006167	9		0.00156181	0.00275317
	0	4	6	CSK21_MOUSE	Csnk2a1	Yes	Known	Casein kinase II subunit alpha (CK II alpha) (EC 2.7.11.1)	391		10		0.00432992	0.00572461
	0	5	3	OST48_MOUSE	Ddost	Yes	Unknown	Dolichyl-diphosphooligosaccharide--protein glycosyltransferase 48 kDa subunit (DDOST 48 kDa subunit) (Oligosaccharyl transferase 48 kDa subunit) (EC 2.4.99.18)	441		10	Ubiqutin & proteosome	0.00479875	0.00253778
	0	2	4	SERA_MOUSE	Phgdh	Yes	Unknown	D-3-phosphoglycerate dehydrogenase (3-PGDH) (EC 1.1.1.95) (A10)	533		19		0.00158818	0.00279965
	1	9	15	UBA1_MOUSE	Uba1	Yes	Unknown	Ubiquitin-like modifier-activating enzyme 1 (Ubiquitin-activating enzyme E1) (Ubiquitin-activating enzyme E1 X) (Ubiquitin-like modifier-activating enzyme 1 X)	1058		45		0.00360042	0.00528904
	0	3	2	PCNP_MOUSE	Pcnp	No	Unknown	PEST proteolytic signal-containing nuclear protein (PCNP) (PEST-containing nuclear protein)	178	?	0		0.00713343	0.00419162
	1	6	4	PSB5_MOUSE	Psmb5	No	Unknown	Proteasome subunit beta type-5 (EC 3.4.25.1) (Macropain epsilon chain) (Multicatalytic endopeptidase complex epsilon chain) (Proteasome chain 6) (Proteasome epsilon chain) (Proteasome subunit X)	264	IPI00479306	3		0.00961932	0.00565233
Unclassified proteins	0	2	2	GRB2_MOUSE	Grb2	No	Unknown	Growth factor receptor-bound protein 2 (Adapter protein GRB2) (SH2/SH3 adapter GRB2)	217	IPI00218070	0	Signal transduction	0.00390092	0.00343828
	0	3	2	RAB1A_MOUSE	Rab1A	No	Unknown	Ras-related protein Rab-1A (YPT1-related protein)	205	IPI00647720	2		0.0061939	0.00363955
	0	2	3	RAN_MOUSE	Ran	Yes	Unknown	GTP-binding nuclear protein Ran (GTPase Ran) (Ras-like protein TC4) (Ras-related nuclear protein)	216		3		0.00391898	0.0051813
	0	3	3	LARP7_MOUSE	Larp7	Yes	Unknown	La-related protein 7 (La ribonucleoprotein domain family member 7)	570		1	Transcription (pol II)	0.00222763	0.00196344
	1	4	5	TADBP_MOUSE	Tardbp	Yes	Unknown	TAR DNA-binding protein 43 (TDP-43)	414		10		0.00408937	0.00450548
	0	3	3	ILF2_MOUSE	Ilf2	Yes	Unknown	Interleukin enhancer-binding factor 2 (Nuclear factor of activated T-cells 45 kDa)	390		13		0.00325577	0.00286965
	0	3	5	PSIP1_MOUSE	Psip1	No	Unknown	PC4 and SFRS1-interacting protein (Lens epithelium-derived growth factor) (mLEDGF)	528	IPI00333317	5		0.00240483	0.00353271
	1	9	6	HMGB1_MOUSE	Hmgb1	Yes	Unknown	High mobility group protein B1 (High mobility group protein 1) (HMG-1)	215		0		0.0177174	0.0104108
	0	2	2	NONO_MOUSE	Nono	Yes	Unknown	Non-POU domain-containing octamer-binding protein (NonO protein)	473		8		0.00178964	0.00157739
	0	4	6	RTF1_MOUSE	Rtf1	No	Unknown	RNA polymerase-associated protein RTF1 homolog	715	IPI00303832	3		0.00236783	0.00313052
	0	2	3	SRRM1_MOUSE	Srrm1	No	Unknown	Serine/arginine repetitive matrix protein 1 (Plenty-of-prolines 101)	946	IPI00647720	1	mRNA Splicing	0.00089482	0.00118305
	3	21	27	DHX15_MOUSE	Dhx15	Yes	Unknown	Putative pre-mRNA-splicing factor ATP-dependent RNA helicase DHX15 (EC 3.6.4.13) (DEAH box protein 15)	795		37		0.0111802	0.0126698
	0	8	5	PRPF3_MOUSE	Prpf3	Yes	Unknown	U4/U6 small nuclear ribonucleoprotein Prp3 (Pre-mRNA-splicing factor 3)	683		11		0.00495754	0.00273099
	2	7	7	FUBP2_MOUSE	Khsrp	No	Unknown	Far upstream element-binding protein 2 (FUSE-binding protein 2) (KH type-splicing regulatory protein) (KSRP)	748	IPI00855957	33		0.0039609	0.00349115
	0	8	4	PABP1_MOUSE	Pabpc1	Yes	Unknown	Polyadenylate-binding protein 1 (PABP-1) (Poly(A)-binding protein 1)	636		54		0.0053239	0.00234625
	4	14	18	VIME_MOUSE	Vim	Yes	-	Vimentin	466		23	Fillament	0.0127157	0.0144098
	0	3	3	NUDC_MOUSE	Nudc	Yes	-	Nuclear migration protein nudC (Nuclear distribution protein C homolog) (Silica-induced gene 92 protein) (SIG-92)	332		18		0.00382455	0.00337097
	3	12	10	COF1_MOUSE	Cfl1	Yes	-	Cofilin-1 (Cofilin, non-muscle isoform)	166		7		0.0305964	0.0224731
	2	9	10	HS71A_MOUSE	Hspa1a	Yes	-	Heat shock 70 kDa protein 1A (Heat shock 70 kDa protein 3) (HSP70.3) (Hsp68)	641		15	Stress response	0.00594267	0.00581987
	1	11	8	HSP74_MOUSE	Hspa4	Yes	-	Heat shock 70 kDa protein 4 (Heat shock 70-related protein APG-2)	841		29		0.00553597	0.00354867
	0	5	6	HS105_MOUSE	Hsph1	No	-	Heat shock protein 105 kDa (42 degrees C-HSP) (Heat shock 110 kDa protein) (Heat shock-related 100 kDa protein E7I) (HSP-E7I)	858	IPI00939163	38		0.00246649	0.00260877
	0	2	3	CLH_MOUSE	Cltc	No	Unknown	Clathrin heavy chain 1	1675	IPI00455383	70		0.000505373	0.000668156
	0	6	6	PRDX6_MOUSE	Prdx6	Yes	Unknown	Peroxiredoxin-6 (EC 1.11.1.15) (1-Cys peroxiredoxin) (1-Cys PRX) (Acidic calcium-independent phospholipase A2) (aiPLA2) (EC 3.1.1.-) (Antioxidant protein 2) (Non-selenium glutathione peroxidase) (NSGPx) (EC 1.11.1.9)	224		5		0.0113371	0.00999251
	0	2	3	THUM1_MOUSE	Thumpd1	No	Unknown	THUMP domain-containing protein 1	350	IPI00550243	3		0.00241857	0.0031976
	1	7	8	CAH1_MOUSE	Ca1	No	Unknown	Carbonic anhydrase 1 (EC 4.2.1.1) (Carbonate dehydratase I) (Carbonic anhydrase I) (CA-I)	261	IPI00215983	14		0.0113515	0.0114346
	0	3	2	WDR43_MOUSE	Wdr43	No	Unknown	WD repeat-containing protein 43	677	IPI00937477	2		0.00187555	0.00110208
	1	11	5	TPIS_MOUSE	Tpi1	Yes	Unknown	Triosephosphate isomerase (TIM) (EC 5.3.1.1) (Triose-phosphate isomerase)	299		3		0.0155711	0.00623836
Contaminants	0	9	15	SAV_STRAV		No		Streptavidin	183	-	0		0.0208156	0.0305782
	6	22	22	SAV1_STRVL		No		Streptavidin-V1 (SA V1)	183	-	0		0.0508825	0.044848
	0	2	2	TOP1M_MOUSE	Top1mt	Yes		DNA topoisomerase I, mitochondrial (TOP1mt) (EC 5.99.1.2)	593		0		0.00142749	0.00125819
	1	9	5	GRPE1_MOUSE	Grpel1	Yes		GrpE protein homolog 1, mitochondrial (Mt-GrpE#1)	217		0		0.0175541	0.00859571
	0	3	5	TRNT1_MOUSE	Trnt1	No		CCA tRNA nucleotidyltransferase 1, mitochondrial (EC 2.7.7.72) (mitochondrial tRNA nucleotidyl transferase, CCA-adding) (mt CCA-adding enzyme) (mt tRNA CCA-diphosphorylase) (mt tRNA CCA-pyrophosphorylase) (mt tRNA adenylyltransferase)	434	IPI00289807	4		0.00292569	0.00429786
	0	2	3	HPRT_MOUSE	Hprt1	No		Hypoxanthine-guanine phosphoribosyltransferase (HGPRT) (HGPRTase) (EC 2.4.2.8) (HPRT B)	218	IPI00218493	0		0.00388303	0.00513377
	0	3	2	ETFB_MOUSE	Etfb	No		Electron transfer flavoprotein subunit beta (Beta-ETF)	255	IPI00004902	0		0.00497941	0.00292591
	0	3	2	L2HDH_MOUSE	L2hgdh	No		L-2-hydroxyglutarate dehydrogenase, mitochondrial (EC 1.1.99.2) (Duranin)	464	IPI00029239	2		0.00273653	0.00160799
	0	2	3	RM21_MOUSE	Mrpl21	No		39S ribosomal protein L21, mitochondrial (L21mt) (MRP-L21)	209	?	0		0.00405024	0.00535484
	0	3	2	RT26_MOUSE	Mrps26	No		28S ribosomal protein S26, mitochondrial (MRP-S26) (S26mt)	200	?	0		0.00634875	0.00373054
** Internatinal Protein Index (IPI) of protein which are not found in Nucleolar Proteome Database (NopDB) ver.3 are shown.

## Sheet: Enriched in either RDN6 or 23
Protein list enriched in either RDN6 probe or RDN23 probe
	RDN6 only	59 proteins											RDN23 only	60 proteins
	SCR		RDN6		RDN23								SCR		RDN6		RDN23
	Unique	Total	Unique	Total	Unique	Total			Protein names	Length	Input		Unique	Total	Unique	Total	Unique	Total			Protein names	Length	Input
	0	0	1	2	0	0	ACLY_MOUSE	Acly	ATP-citrate synthase (EC 2.3.3.8) (ATP-citrate (pro-S-)-lyase) (Citrate cleavage enzyme)	1091	29		2	2	4	6	9	19	NOP58_MOUSE	Nop58	Nucleolar protein 58 (MSSP) (Nucleolar protein 5) (SIK-similar protein)	536	6
	0	0	5	7	1	1	AIFM1_MOUSE	Aifm1	Apoptosis-inducing factor 1, mitochondrial (EC 1.1.1.-) (Programmed cell death protein 8)	612	2		2	4	6	12	8	13	NSUN2_MOUSE	Nsun2	tRNA (cytosine(34)-C(5))-methyltransferase	757	16
	0	0	2	2	1	1	BACH_MOUSE	Acot7	Cytosolic acyl coenzyme A thioester hydrolase (EC 3.1.2.2) (Acyl-CoA thioesterase 7) (Brain acyl-CoA hydrolase) (BACH) (CTE-IIa) (CTE-II) (Long chain acyl-CoA thioester hydrolase)	381	6		2	3	8	8	9	10	TOP2A_MOUSE	Top2a	DNA topoisomerase 2-alpha	1528	40
	0	0	3	3	0	0	BLVRB_MOUSE	Blvrb	Flavin reductase (NADPH) (FR) (EC 1.5.1.30) (Biliverdin reductase B) (BVR-B) (EC 1.3.1.24) (Biliverdin-IX beta-reductase) (NADPH-dependent diaphorase) (NADPH-flavin reductase) (FLR)	206	0		2	2	3	3	7	7	IF4A3_MOUSE	Eif4a3	Eukaryotic initiation factor 4A-III (eIF-4A-III) (eIF4A-III) (EC 3.6.4.13)	411	13
	0	0	2	2	1	1	CGBP1_MOUSE	Cggbp1	CGG triplet repeat-binding protein 1 (CGG-binding protein 1) (20 kDa CGG-binding protein) (p20-CGGBP DNA-binding protein)	167	0		2	1	2	3	4	6	RBM8A_MOUSE	Rbm8a	RNA-binding protein 8A (RNA-binding motif protein 8A) (Ribonucleoprotein RBM8A)	174	0
	0	0	1	2	1	1	CGL_MOUSE	Cth	Cystathionine gamma-lyase (EC 4.4.1.1) (Cysteine-protein sulfhydrase) (Gamma-cystathionase)	398	7		0	0	0	0	5	5	D3Z0M9_MOUSE	Ddx23	MCG18410, isoform CRA_a (Protein Ddx23)	819	8
	0	0	1	2	1	1	DDX1_MOUSE	Ddx1	ATP-dependent RNA helicase DDX1 (EC 3.6.4.13) (DEAD box protein 1)	740	12		0	0	0	0	4	5	RS10_MOUSE	Rps10	40S ribosomal protein S10	165	2
	0	0	2	2	1	1	DHX9_MOUSE	Dhx9	ATP-dependent RNA helicase A (RHA) (EC 3.6.4.13) (DEAH box protein 9) (mHEL-5) (Nuclear DNA helicase II) (NDH II)	1380	35		2	1	2	3	3	5	SF3B3_MOUSE	Sf3b3	Splicing factor 3B subunit 3 (Pre-mRNA-splicing factor SF3b 130 kDa subunit)	1217	24
	0	0	1	3	0	0	DNJA2_MOUSE	Dnaja2	DnaJ homolog subfamily A member 2 (mDj3)	412	2		0	0	0	0	4	4	BUB3_MOUSE	Bub3	Mitotic checkpoint protein BUB3 (WD repeat type I transmembrane protein A72.5)	326	8
	0	0	3	4	1	1	EIF3L_MOUSE	Eif3l	Eukaryotic translation initiation factor 3 subunit L (eIF3l) (66 kDa tyrosine-rich heat shock protein) (67 kDa polymerase-associated factor) (Eukaryotic translation initiation factor 3 subunit 6-interacting protein) (Eukaryotic translation initiation factor 3 subunit E-interacting protein) (HSP-66Y) (PAF67)	564	5		0	0	1	1	1	4	PERI_MOUSE	Prph	Peripherin	475	3
	0	0	3	3	0	0	ES1_MOUSE	D10Jhu81e	ES1 protein homolog, mitochondrial	266	0		0	0	1	1	2	4	RAD50_MOUSE	Rad50	DNA repair protein RAD50 (mRad50) (EC 3.6.-.-)	1312	2
	0	0	1	2	0	0	EXOS5_MOUSE	Exosc5	Exosome complex component RRP46 (Exosome component 5) (Ribosomal RNA-processing protein 46)	235	0		0	0	0	0	2	4	SUMO1_MOUSE	Sumo1	Small ubiquitin-related modifier 1 (SUMO-1) (SMT3 homolog 3) (Ubiquitin-homology domain protein PIC1) (Ubiquitin-like protein SMT3C) (Smt3C)	101	2
	0	0	2	2	0	0	GLRX3_MOUSE	Glrx3	Glutaredoxin-3 (PKC-interacting cousin of thioredoxin) (PICOT) (PKC-theta-interacting protein) (PKCq-interacting protein) (Thioredoxin-like protein 2)	337	5		0	0	0	0	3	4	UBP5_MOUSE	Usp5	Ubiquitin carboxyl-terminal hydrolase 5 (EC 3.4.19.12) (Deubiquitinating enzyme 5) (Isopeptidase T) (Ubiquitin thioesterase 5) (Ubiquitin-specific-processing protease 5)	858	17
	0	0	1	2	0	0	HBA_MOUSE	Hba	Hemoglobin subunit alpha (Alpha-globin) (Hemoglobin alpha chain)	142	2		2	1	1	1	4	4	RL27_MOUSE	Rpl27	60S ribosomal protein L27	136	3
	0	0	2	2	0	0	IF4B_MOUSE	Eif4b	Eukaryotic translation initiation factor 4B (eIF-4B)	611	13		2	1	2	2	3	4	ROAA_MOUSE	Hnrnpab	Heterogeneous nuclear ribonucleoprotein A/B (hnRNP A/B) (CArG-binding factor-A)	285	11
	0	0	3	5	1	1	IMB1_MOUSE	Kpnb1	Importin subunit beta-1 (Karyopherin subunit beta-1) (Nuclear factor p97) (Pore targeting complex 97 kDa subunit) (PTAC97) (SCG)	876	30		2	1	3	3	4	4	SBP1_MOUSE	Selenbp1	Selenium-binding protein 1 (56 kDa selenium-binding protein) (SBP56) (SP56)	472	0
	0	0	3	3	0	0	K1C10_MOUSE	Krt10	Keratin, type I cytoskeletal 10 (56 kDa cytokeratin) (Cytokeratin-10) (CK-10) (Keratin, type I cytoskeletal 59 kDa) (Keratin-10) (K10)	570	0		0	0	1	1	3	3	CD027_MOUSE		UPF0609 protein C4orf27 homolog	346	1
	0	0	3	3	0	0	KAD3_MOUSE	Ak3	GTP:AMP phosphotransferase AK3, mitochondrial (EC 2.7.4.10) (Adenylate kinase 3) (AK 3) (Adenylate kinase 3 alpha-like 1)	227	0		0	0	1	1	3	3	CTBP1_MOUSE	Ctbp1	C-terminal-binding protein 1 (CtBP1) (EC 1.1.1.-)	441	6
	0	0	3	3	1	1	MTA1_MOUSE	Mta1	Metastasis-associated protein MTA1	715	5		0	0	0	0	3	3	MSH2_MOUSE	Msh2	DNA mismatch repair protein Msh2 (MutS protein homolog 2)	935	20
	0	0	2	2	0	0	MTA2_MOUSE	Mta2	Metastasis-associated protein MTA2 (Metastasis-associated 1-like 1)	668	4		0	0	0	0	3	3	NAT10_MOUSE	Nat10	N-acetyltransferase 10 (EC 2.3.1.-)	1024	4
	0	0	3	5	0	0	NDUS2_MOUSE	Ndufs2	NADH dehydrogenase [ubiquinone] iron-sulfur protein 2, mitochondrial (EC 1.6.5.3) (EC 1.6.99.3) (Complex I-49kD) (CI-49kD) (NADH-ubiquinone oxidoreductase 49 kDa subunit)	463	8		0	0	1	1	3	3	PPID_MOUSE	Ppid	Peptidyl-prolyl cis-trans isomerase D (PPIase D) (EC 5.2.1.8) (40 kDa peptidyl-prolyl cis-trans isomerase) (Cyclophilin-40) (CYP-40) (Rotamase D)	370	13
	0	0	4	4	0	0	NDUV1_MOUSE	Ndufv1	NADH dehydrogenase [ubiquinone] flavoprotein 1, mitochondrial (EC 1.6.5.3) (EC 1.6.99.3) (Complex I-51kD) (CI-51kD) (NADH-ubiquinone oxidoreductase 51 kDa subunit)	464	4		0	0	0	0	3	3	SERC_MOUSE	Psat1	Phosphoserine aminotransferase (PSAT) (EC 2.6.1.52) (Endometrial progesterone-induced protein) (EPIP) (Phosphohydroxythreonine aminotransferase)	370	18
	0	0	3	4	0	0	NDUV2_MOUSE	Ndufv2	NADH dehydrogenase [ubiquinone] flavoprotein 2, mitochondrial (EC 1.6.5.3) (EC 1.6.99.3) (NADH-ubiquinone oxidoreductase 24 kDa subunit)	248	0		0	0	0	0	3	3	SRRM2_MOUSE	Srrm2	Serine/arginine repetitive matrix protein 2	2703	9
	0	0	2	2	0	0	NFU1_MOUSE	Nfu1	NFU1 iron-sulfur cluster scaffold homolog, mitochondrial (HIRA-interacting protein 5) (mHIRIP5)	255	0		0	0	1	1	2	2	ACL6A_MOUSE	Actl6a	Actin-like protein 6A (53 kDa BRG1-associated factor A) (Actin-related protein Baf53a) (BRG1-associated factor 53A) (BAF53A)	429	7
	0	0	2	2	0	0	PAIRB_MOUSE	Serbp1	Plasminogen activator inhibitor 1 RNA-binding protein (PAI1 RNA-binding protein 1) (PAI-RBP1) (SERPINE1 mRNA-binding protein 1)	407	12		0	0	0	0	2	2	ADA_MOUSE	Ada	Adenosine deaminase (EC 3.5.4.4) (Adenosine aminohydrolase)	352	2
	0	0	1	2	0	0	PCNA_MOUSE	Pcna	Proliferating cell nuclear antigen (PCNA) (Cyclin)	261	3		0	0	0	0	2	2	ARF1_MOUSE	Arf1	ADP-ribosylation factor 1	181	3
	0	0	2	2	1	1	PIMT_MOUSE	Pcmt1	Protein-L-isoaspartate(D-aspartate) O-methyltransferase (PIMT) (EC 2.1.1.77) (L-isoaspartyl protein carboxyl methyltransferase) (Protein L-isoaspartyl/D-aspartyl methyltransferase) (Protein-beta-aspartate methyltransferase)	227	0		0	0	1	1	2	2	ARP2_MOUSE	Actr2	Actin-related protein 2 (Actin-like protein 2)	394	8
	0	0	2	2	1	1	PSMD3_MOUSE	Psmd3	26S proteasome non-ATPase regulatory subunit 3 (26S proteasome regulatory subunit RPN3) (26S proteasome regulatory subunit S3) (Proteasome subunit p58) (Transplantation antigen P91A) (Tum-P91A antigen)	530	9		0	0	0	0	1	2	B1ASA5_MOUSE	Zfp362	Protein Zfp362 (Zinc finger protein 362)	418	0
	0	0	1	2	1	1	PTBP1_MOUSE	Ptbp1	Polypyrimidine tract-binding protein 1 (PTB) (Heterogeneous nuclear ribonucleoprotein I) (hnRNP I)	527	13		0	0	0	0	1	2	CRCM1_MOUSE	Orai1	Calcium release-activated calcium channel protein 1 (Protein orai-1) (Transmembrane protein 142A)	304	0
	0	0	2	2	1	1	PTCD3_MOUSE	Ptcd3	Pentatricopeptide repeat domain-containing protein 3, mitochondrial (28S ribosomal protein S39, mitochondrial) (MRP-S39)	685	7		0	0	1	1	2	2	DCPS_MOUSE	Dcps	m7GpppX diphosphatase (EC 3.6.1.59) (DCS-1) (Decapping scavenger enzyme) (Hint-related 7meGMP-directed hydrolase) (Histidine triad nucleotide-binding protein 5) (Histidine triad protein member 5) (HINT-5) (Scavenger mRNA-decapping enzyme DcpS)	338	5
	0	0	1	2	0	0	Q3U821_MOUSE	Wdr75	Protein Wdr75 (WD repeat domain 75)	830	7		0	0	0	0	2	2	DDX18_MOUSE	Ddx18	ATP-dependent RNA helicase DDX18 (EC 3.6.4.13) (DEAD box protein 18)	660	2
	0	0	2	2	0	0	RAB5C_MOUSE	Rab5c	Ras-related protein Rab-5C	216	0		0	0	0	0	2	2	DDX27_MOUSE	Ddx27	Probable ATP-dependent RNA helicase DDX27 (EC 3.6.4.13) (DEAD box protein 27)	760	6
	0	0	2	2	1	1	RAC1_MOUSE	Rac1	Ras-related C3 botulinum toxin substrate 1 (p21-Rac1)	192	0		0	0	1	1	2	2	DNLI3_MOUSE	Lig3	DNA ligase 3 (EC 6.5.1.1) (DNA ligase III) (Polydeoxyribonucleotide synthase [ATP] 3)	1015	2
	0	0	2	2	0	0	RL10_MOUSE	Rpl10	60S ribosomal protein L10 (Protein QM homolog)	214	0		0	0	1	1	2	2	FPPS_MOUSE	Fdps	Farnesyl pyrophosphate synthase (FPP synthase) (FPS) (EC 2.5.1.10) ((2E,6E)-farnesyl diphosphate synthase) (Cholesterol-regulated 39 kDa protein) (CR 39) (Dimethylallyltranstransferase) (EC 2.5.1.1) (Farnesyl diphosphate synthase) (Geranyltranstransferase)	353	6
	0	0	2	2	1	1	RL13_MOUSE	Rpl13	60S ribosomal protein L13 (A52)	211	9		0	0	0	0	1	2	HMGB2_MOUSE	Hmgb2	High mobility group protein B2 (High mobility group protein 2) (HMG-2)	210	0
	0	0	4	4	0	0	RL13A_MOUSE	Rpl13a	60S ribosomal protein L13a (Transplantation antigen P198) (Tum-P198 antigen)	203	5		0	0	0	0	2	2	IF2G_MOUSE	Eif2s3x	Eukaryotic translation initiation factor 2 subunit 3, X-linked (Eukaryotic translation initiation factor 2 subunit gamma, X-linked) (eIF-2-gamma X)	472	6
	0	0	2	2	1	1	RL17_MOUSE	Rpl17	60S ribosomal protein L17	184	0		0	0	0	0	1	2	LIPR2_MOUSE	Pnliprp2	Pancreatic lipase-related protein 2 (PL-RP2) (EC 3.1.1.26) (EC 3.1.1.3) (Cytotoxic T-lymphocyte lipase) (Galactolipase)	468	0
	0	0	2	2	0	0	RL29_MOUSE	Rpl29	60S ribosomal protein L29	160	0		0	0	0	0	2	2	MK01_MOUSE	Mapk1	Mitogen-activated protein kinase 1 (MAP kinase 1) (MAPK 1) (EC 2.7.11.24) (ERT1) (Extracellular signal-regulated kinase 2) (ERK-2) (MAP kinase isoform p42) (p42-MAPK) (Mitogen-activated protein kinase 2) (MAP kinase 2) (MAPK 2)	358	9
	0	0	1	2	0	0	RM40_MOUSE	Mrpl40	39S ribosomal protein L40, mitochondrial (L40mt) (MRP-L40) (Nuclear localization signal-containing protein deleted in velocardiofacial syndrome homolog)	206	0		0	0	1	1	2	2	MSH6_MOUSE	Msh6	DNA mismatch repair protein Msh6 (G/T mismatch-binding protein) (GTBP) (GTMBP) (MutS-alpha 160 kDa subunit) (p160)	1358	15
	0	0	2	2	0	0	RRFM_MOUSE	Mrrf	Ribosome-recycling factor, mitochondrial (RRF) (Ribosome-releasing factor, mitochondrial)	262	0		0	0	1	1	2	2	NSF1C_MOUSE	Nsfl1c	NSFL1 cofactor p47 (p97 cofactor p47)	370	10
	0	0	4	4	0	0	RT23_MOUSE	Mrps23	28S ribosomal protein S23, mitochondrial (MRP-S23) (S23mt)	177	0		0	0	0	0	2	2	PDS5B_MOUSE	Pds5b	Sister chromatid cohesion protein PDS5 homolog B (Androgen-induced proliferation inhibitor) (Androgen-induced prostate proliferative shutoff-associated protein AS3)	1446	4
	0	0	1	2	0	0	SjGST_Schistosoma				0		0	0	0	0	2	2	PLEK_MOUSE	Plek	Pleckstrin	350	2
	0	0	2	2	1	1	SMC1A_MOUSE	Smc1a	Structural maintenance of chromosomes protein 1A (SMC protein 1A) (SMC-1-alpha) (SMC-1A) (Chromosome segregation protein SmcB) (Sb1.8)	1233	8		0	0	1	1	2	2	PP1R7_MOUSE	Ppp1r7	Protein phosphatase 1 regulatory subunit 7 (Protein phosphatase 1 regulatory subunit 22)	361	9
	0	0	4	4	0	0	SMC3_MOUSE	Smc3	Structural maintenance of chromosomes protein 3 (SMC protein 3) (SMC-3) (Basement membrane-associated chondroitin proteoglycan) (Bamacan) (Chondroitin sulfate proteoglycan 6) (Chromosome segregation protein SmcD) (Mad member-interacting protein 1)	1217	13		0	0	0	0	2	2	PRP19_MOUSE	Prpf19	Pre-mRNA-processing factor 19 (Nuclear matrix protein 200) (PRP19/PSO4 homolog) (Senescence evasion factor)	504	0
	0	0	2	2	0	0	SYYC_MOUSE	Yars	Tyrosine--tRNA ligase, cytoplasmic (EC 6.1.1.1) (Tyrosyl-tRNA synthetase) (TyrRS) [Cleaved into: Tyrosine--tRNA ligase, cytoplasmic, N-terminally processed]	528	1		0	0	0	0	2	2	PSA2_MOUSE	Psma2	Proteasome subunit alpha type-2 (EC 3.4.25.1) (Macropain subunit C3) (Multicatalytic endopeptidase complex subunit C3) (Proteasome component C3)	234	2
	0	0	5	6	0	0	TCPB_MOUSE	Cct2	T-complex protein 1 subunit beta (TCP-1-beta) (CCT-beta)	535	33		0	0	0	0	2	2	PUF60_MOUSE	Puf60	Poly(U)-binding-splicing factor PUF60 (60 kDa poly(U)-binding-splicing factor)	564	0
	0	0	6	6	0	0	TCPH_MOUSE	Cct7	T-complex protein 1 subunit eta (TCP-1-eta) (CCT-eta)	544	24		0	0	1	1	2	2	PUR6_MOUSE	Paics	Multifunctional protein ADE2 [Includes: Phosphoribosylaminoimidazole-succinocarboxamide synthase (EC 6.3.2.6) (SAICAR synthetase); Phosphoribosylaminoimidazole carboxylase (EC 4.1.1.21) (AIR carboxylase) (AIRC)]	425	21
	0	0	2	2	0	0	TPM1_MOUSE	Tpm1	Tropomyosin alpha-1 chain (Alpha-tropomyosin) (Tropomyosin-1)	284	12		0	0	0	0	2	2	RAB14_MOUSE	Rab14	Ras-related protein Rab-14	215	0
	0	0	1	3	1	1	TRA2B_MOUSE	Tra2b	Transformer-2 protein homolog beta (TRA-2 beta) (TRA2-beta) (Silica-induced gene 41 protein) (SIG-41) (Splicing factor, arginine/serine-rich 10) (Transformer-2 protein homolog B)	288	10		0	0	1	1	2	2	RBM39_MOUSE	Rbm39	RNA-binding protein 39 (Coactivator of activating protein 1 and estrogen receptors) (Coactivator of AP-1 and ERs) (RNA-binding motif protein 39) (RNA-binding region-containing protein 2) (Transcription coactivator CAPER)	530	5
	0	0	3	3	0	0	VAT1_MOUSE	Vat1	Synaptic vesicle membrane protein VAT-1 homolog (EC 1.-.-.-)	406	10		0	0	1	1	2	2	RL22_MOUSE	Rpl22	60S ribosomal protein L22 (Heparin-binding protein HBp15)	128	0
	0	0	1	2	1	1	VRK1_MOUSE	Vrk1	Serine/threonine-protein kinase VRK1 (EC 2.7.11.1) (Serine/threonine-protein kinase 51PK) (Vaccinia-related kinase 1)	440	5		0	0	1	1	1	2	RL7_MOUSE	Rpl7	60S ribosomal protein L7	270	8
	2	2	8	8	4	4	AT5F1_MOUSE	Atp5f1	ATP synthase F(0) complex subunit B1, mitochondrial (ATP synthase subunit b) (ATPase subunit b)	256	0		0	0	0	0	2	2	RL7A_MOUSE	Rpl7a	60S ribosomal protein L7a (Surfeit locus protein 3)	266	5
	1	2	2	7	1	3	ETFA_MOUSE	Etfa	Electron transfer flavoprotein subunit alpha, mitochondrial (Alpha-ETF)	333	4		0	0	0	0	2	2	RS13_MOUSE	Rps13	40S ribosomal protein S13	151	0
	1	1	6	6	0	0	PDIA3_MOUSE	Pdia3	Protein disulfide-isomerase A3 (EC 5.3.4.1) (58 kDa glucose-regulated protein) (58 kDa microsomal protein) (p58) (Disulfide isomerase ER-60) (Endoplasmic reticulum resident protein 57) (ER protein 57) (ERp57) (Endoplasmic reticulum resident protein 60) (ER protein 60) (ERp60)	505	22		0	0	0	0	1	2	RS17_MOUSE	Rps17	40S ribosomal protein S17	135	0
	2	2	7	7	4	4	QCR1_MOUSE	Uqcrc1	Cytochrome b-c1 complex subunit 1, mitochondrial (Complex III subunit 1) (Core protein I) (Ubiquinol-cytochrome-c reductase complex core protein 1)	480	13		0	0	0	0	2	2	SPB6_MOUSE	Serpinb6	Serpin B6 (Placental thrombin inhibitor) (Proteinase inhibitor 6) (PI-6)	378	10
	2	2	6	8	6	6	SET_MOUSE	Set	Protein SET (Phosphatase 2A inhibitor I2PP2A) (I-2PP2A) (Template-activating factor I) (TAF-I)	289	9		0	0	0	0	2	2	SYNE2_MOUSE	Syne2	Nesprin-2 (Nuclear envelope spectrin repeat protein 2) (Nucleus and actin connecting element protein) (Protein NUANCE) (Synaptic nuclear envelope protein 2) (Syne-2)	6874	0
	1	1	3	4	3	3	SFPQ_MOUSE	Sfpq	Splicing factor, proline- and glutamine-rich (DNA-binding p52/p100 complex, 100 kDa subunit) (Polypyrimidine tract-binding protein-associated-splicing factor) (PSF) (PTB-associated-splicing factor)	699	12		0	0	0	0	1	2	T2EA_MOUSE	Gtf2e1	General transcription factor IIE subunit 1 (General transcription factor IIE 56 kDa subunit) (Transcription initiation factor IIE subunit alpha) (TFIIE-alpha)	440	0
	2	2	4	7	3	5	TCPD_MOUSE	Cct4	T-complex protein 1 subunit delta (TCP-1-delta) (A45) (CCT-delta)	539	23		0	0	1	1	2	2	TAF1D_MOUSE	Taf1d	TATA box-binding protein-associated factor RNA polymerase I subunit D (TATA box-binding protein-associated factor 1D) (TBP-associated factor 1D) (Transcription initiation factor SL1/TIF-IB subunit D)	322	0
	1	1	5	5	3	3	TCPE_MOUSE	Cct5	T-complex protein 1 subunit epsilon (TCP-1-epsilon) (CCT-epsilon)	541	18		0	0	1	1	1	2	TRXR1_MOUSE	Txnrd1	Thioredoxin reductase 1, cytoplasmic (TR) (EC 1.8.1.9) (Thioredoxin reductase TR1)	613	3
													0	0	1	1	2	2	UBE2K_MOUSE	Ube2k	Ubiquitin-conjugating enzyme E2 K (EC 6.3.2.19) (Huntingtin-interacting protein 2) (HIP-2) (Ubiquitin carrier protein) (Ubiquitin-conjugating enzyme E2-25 kDa) (Ubiquitin-conjugating enzyme E2(25K)) (Ubiquitin-conjugating enzyme E2-25K) (Ubiquitin-protein ligase)	200	0

## Sheet: SCR
SCR	Unique	Total	reference	Gene Symbol	AVG
unique,	57	289	PCCA_MOUSE	Pcca	2.5813
1545	30	78	GRP75_MOUSE	Hspa9	2.5982
total peptide,	29	76	CH60_MOUSE	Hspd1	2.9929
3000	27	81	TCOF_MOUSE	Tcof1	2.6677
total protein	26	42	LPPRC_MOUSE	Lrpprc	2.3459
398	24	57	ACON_MOUSE	Aco2	2.6703
	24	43	LONM_MOUSE	Lonp1	2.7539
	20	48	PYC_MOUSE	Pc	2.4262
	20	41	ACACA_MOUSE	Acaca	2.6183
	19	41	ATPB_MOUSE	Atp5b	2.9101
	18	58	PCCB_MOUSE	Pccb	2.6138
	18	42	ATPA_MOUSE	Atp5a1	2.6132
	16	53	NUCL_MOUSE	Ncl	2.3968
	16	40	LMNA_MOUSE	Lmna	2.4628
	16	19	E9PVX6_MOUSE	Mki67	2.5839
	15	41	ALDH2_MOUSE	Aldh2	2.8537
	15	33	C1TM_MOUSE	Mthfd1l	2.5437
	14	33	KPYM_MOUSE	Pkm	2.5974
	14	28	DDX21_MOUSE	Ddx21	2.4428
	14	28	ENOA_MOUSE	Eno1	2.3653
	14	23	ECHA_MOUSE	Hadha	2.9131
	13	20	Q9CZN7_MOUSE	Shmt2	2.3945
	13	19	TKT_MOUSE	Tkt	2.6493
	13	14	SUCB2_MOUSE	Suclg2	2.6001
	12	46	H11_MOUSE	Hist1h1a	2.5901
	12	31	HUTH_MOUSE	Hal	2.5773
	12	16	HSP7C_MOUSE	Hspa8	2.7435
	12	13	PCKGM_MOUSE	Pck2	2.7451
	11	41	H12_MOUSE	Hist1h1c	2.555
	11	38	EF1A1_MOUSE	Eef1a1	2.5564
	11	25	EFTU_MOUSE	Tufm	2.7456
	11	17	GRP78_MOUSE	Hspa5	2.7518
	11	17	TRAP1_MOUSE	Trap1	2.625
	11	13	THIM_MOUSE	Acaa2	2.9047
	10	22	HS90A_MOUSE	Hsp90aa1	2.6185
	10	16	AATM_MOUSE	Got2	2.8696
	9	45	ACTA_MOUSE	Acta2	2.7263
	9	14	Q91VA7_MOUSE	Idh3b	2.2726
	9	12	P5CS_MOUSE	Aldh18a1	2.7259
	9	10	SCOT1_MOUSE	Oxct1	2.7334
	8	22	H15_MOUSE	Hist1h1b	2.5001
	8	19	CISY_MOUSE	Cs	2.4554
	8	17	LMNB1_MOUSE	Lmnb1	2.4202
	8	16	DLDH_MOUSE	Dld	2.9658
	8	15	ECHB_MOUSE	Hadhb	2.4327
	8	13	IDHP_MOUSE	Idh2	2.7238
	8	13	UBF1_MOUSE	Ubtf	2.5456
	8	10	PREP_MOUSE	Pitrm1	2.5784
	8	9	AMPL_MOUSE	Lap3	2.5116
	8	8	OAT_MOUSE	Oat	2.812
	8	8	THIL_MOUSE	Acat1	2.6116
	7	18	HS90B_MOUSE	Hsp90ab1	2.7686
	7	14	LAP2A_MOUSE	Tmpo	2.8325
	7	11	FUMH_MOUSE	Fh	3.1699
	7	11	PRDX1_MOUSE	Prdx1	2.3223
	7	11	PGK1_MOUSE	Pgk1	2.1932
	7	7	TAGL2_MOUSE	Tagln2	2.2796
	7	7	RL4_MOUSE	Rpl4	2.1944
	6	23	RL40_MOUSE	Uba52	2.536
	6	18	MDHM_MOUSE	Mdh2	2.2999
	6	17	TBA1A_MOUSE	Tuba1a	2.4564
	6	15	H31_MOUSE	Hist1h3a	1.8655
	6	11	IF4A1_MOUSE	Eif4a1	2.5317
	6	10	DHE3_MOUSE	Glud1	2.9224
	6	9	ALDOA_MOUSE	Aldoa	2.884
	6	8	TOP1_MOUSE	Top1	2.0283
	6	7	MCM7_MOUSE	Mcm7	2.5109
	6	7	SP16H_MOUSE	Supt16h	2.119
	6	6	RS8_MOUSE	Rps8	3.0547
	6	6	ACADS_MOUSE	Acads	2.8643
	6	6	MCM2_MOUSE	Mcm2	2.6898
	6	6	ACADM_MOUSE	Acadm	2.4116
	6	6	ODO2_MOUSE	Dlst	2.4045
	6	6	IVD_MOUSE	Ivd	2.3554
	6	6	PARK7_MOUSE	Park7	2.2374
	6	6	TFAM_MOUSE	Tfam	2.0384
	5	21	ACTB_MOUSE	Actb	2.4299
	5	16	H2A1F_MOUSE	Hist1h2af	2.6753
	5	12	E9Q5C9_MOUSE	Nolc1	2.443
	5	11	NDUS1_MOUSE	Ndufs1	2.3247
	5	9	IDH3A_MOUSE	Idh3a	2.8059
	5	8	G3P_MOUSE	Gapdh	2.4689
	5	7	RCC2_MOUSE	Rcc2	1.8118
	5	6	TCPA_MOUSE	Tcp1	2.3766
	5	6	EF2_MOUSE	Eef2	2.2243
	5	5	RM12_MOUSE	Mrpl12	2.6762
	5	5	ATPO_MOUSE	Atp5o	2.6725
	5	5	RCC1_MOUSE	Rcc1	2.4981
	5	5	MPPA_MOUSE	Pmpca	2.4908
	5	5	QCR2_MOUSE	Uqcrc2	2.4666
	5	5	PA2G4_MOUSE	Pa2g4	2.2739
	5	5	RS9_MOUSE	Rps9	2.1399
	5	5	RL6_MOUSE	Rpl6	1.804
	4	23	ANXA2_MOUSE	Anxa2	3.1917
	4	23	H4_MOUSE	Hist1h4a	2.6552
	4	18	H14_MOUSE	Hist1h1e	2.8259
	4	16	ANXA1_MOUSE	Anxa1	2.9649
	4	10	H10_MOUSE	H1f0	2.623
	4	8	PRDX2_MOUSE	Prdx2	2.4176
	4	6	TCPG_MOUSE	Cct3	2.5995
	4	6	MCM3_MOUSE	Mcm3	2.029
	4	5	NAKD1_MOUSE	Nadkd1	2.9221
	4	5	1433S_MOUSE	Sfn	2.6886
	4	5	HNRPK_MOUSE	Hnrnpk	2.6388
	4	5	MECR_MOUSE	Mecr	2.4897
	4	4	STML2_MOUSE	Stoml2	3.3621
	4	4	DEK_MOUSE	Dek	2.715
	4	4	CLPX_MOUSE	Clpx	2.6277
	4	4	RUVB2_MOUSE	Ruvbl2	2.5817
	4	4	MCCA_MOUSE	Mccc1	2.4821
	4	4	HSP72_MOUSE	Hspa2	2.4353
	4	4	RL24_MOUSE	Rpl24	2.3976
	4	4	ODPA_MOUSE	Pdha1	2.3708
	4	4	TERA_MOUSE	Vcp	2.3373
	4	4	NFS1_MOUSE	Nfs1	2.2609
	4	4	SRSF3_MOUSE	Srsf3	2.2199
	4	4	RL23A_MOUSE	Rpl23a	2.107
	3	16	H2B1B_MOUSE	Hist1h2bb	2.4838
	3	13	PYGM_MOUSE	Pygm	2.1142
	3	12	SAV1_STRVL		2.2762
	3	9	HNRPU_MOUSE	Hnrnpu	2.2268
	3	8	PSA6_MOUSE	Psma6	2.6015
	3	8	RS30_MOUSE	Fau	2.5437
	3	7	1433Z_MOUSE	Ywhaz	3.2668
	3	5	PSB1_MOUSE	Psmb1	2.889
	3	5	TBB2A_MOUSE	Tubb2a	2.8577
	3	5	LBR_MOUSE	Lbr	2.6226
	3	5	ENPL_MOUSE	Hsp90b1	2.5061
	3	5	BLMH_MOUSE	Blmh	2.2628
	3	5	1433B_MOUSE	Ywhab	2.1355
	3	5	MUTA_MOUSE	Mut	2.0834
	3	4	ATP5H_MOUSE	Atp5h	3.3767
	3	4	RSSA_MOUSE	Rpsa	3.1521
	3	4	RUVB1_MOUSE	Ruvbl1	2.3494
	3	4	IDHG1_MOUSE	Idh3g	2.3474
	3	4	VIME_MOUSE	Vim	2.3361
	3	4	MPPB_MOUSE	Pmpcb	2.3321
	3	4	SSRP1_MOUSE	Ssrp1	2.2459
	3	4	MCCB_MOUSE	Mccc2	2.1186
	3	4	NSUN2_MOUSE	Nsun2	2.0809
	3	4	PARP1_MOUSE	Parp1	1.9912
	3	4	XPP1_MOUSE	Xpnpep1	1.9817
	3	4	TCPZ_MOUSE	Cct6a	1.7049
	3	3	CBX3_MOUSE	Cbx3	4.0043
	3	3	PRDX3_MOUSE	Prdx3	3.4881
	3	3	PEBP1_MOUSE	Pebp1	2.8318
	3	3	TCPQ_MOUSE	Cct8	2.7748
	3	3	RL3_MOUSE	Rpl3	2.7554
	3	3	DNMT1_MOUSE	Dnmt1	2.7218
	3	3	DDX3L_MOUSE	D1Pas1	2.6672
	3	3	PDIP2_MOUSE	Poldip2	2.6342
	3	3	RPN1_MOUSE	Rpn1	2.552
	3	3	TBB1_MOUSE	Tubb1	2.5011
	3	3	CAPG_MOUSE	Capg	2.4934
	3	3	HIBCH_MOUSE	Hibch	2.493
	3	3	CFDP1_MOUSE	Cfdp1	2.4916
	3	3	ROA3_MOUSE	Hnrnpa3	2.4702
	3	3	ETFD_MOUSE	Etfdh	2.4534
	3	3	SUCB1_MOUSE	Sucla2	2.432
	3	3	ACOT1_MOUSE	Acot1	2.3913
	3	3	H2AY_MOUSE	H2afy	2.32
	3	3	DHX15_MOUSE	Dhx15	2.3101
	3	3	RS11_MOUSE	Rps11	2.1541
	3	3	TOP2A_MOUSE	Top2a	2.1115
	3	3	ACO10_MOUSE	Acot10	2.0485
	3	3	SMCA5_MOUSE	Smarca5	2.0401
	3	3	C1TC_MOUSE	Mthfd1	2.0373
	3	3	HP1B3_MOUSE	Hp1bp3	2.0017
	3	3	PNPT1_MOUSE	Pnpt1	1.9475
	3	3	H2B1A_MOUSE	Hist1h2ba	1.9384
	3	3	PLEC_MOUSE	Plec	1.7952
	2	8	LYZ1_MOUSE	Lyz1	3.3441
	2	7	Q792Z1_MOUSE	Try10	2.4624
	2	6	G3X9C2_MOUSE	Nccrp1	3.0646
	2	6	CATA_MOUSE	Cat	2.3066
	2	5	PSA7L_MOUSE	Psma8	2.8252
	2	5	LDHA_MOUSE	Ldha	2.226
	2	4	6PGD_MOUSE	Pgd	2.9505
	2	4	KBL_MOUSE	Gcat	2.7484
	2	4	LAP2B_MOUSE	Tmpo	2.3559
	2	4	PSB6_MOUSE	Psmb6	2.3418
	2	4	EFGM_MOUSE	Gfm1	2.3217
	2	4	PPIA_MOUSE	Ppia	2.144
	2	4	SYIM_MOUSE	Iars2	1.9281
	2	3	HNRPC_MOUSE	Hnrnpc	3.1571
	2	3	EF1G_MOUSE	Eef1g	3.1138
	2	3	COF1_MOUSE	Cfl1	2.7053
	2	3	PSB3_MOUSE	Psmb3	2.7001
	2	3	NOP56_MOUSE	Nop56	2.4899
	2	3	MCM6_MOUSE	Mcm6	2.3993
	2	3	ASNS_MOUSE	Asns	2.3644
	2	3	HDGF_MOUSE	Hdgf	2.3024
	2	3	RS7_MOUSE	Rps7	2.1613
	2	2	DESP_MOUSE	Dsp	3.9473
	2	2	RL11_MOUSE	Rpl11	3.5875
	2	2	SYSM_MOUSE	Sars2	3.3379
	2	2	PDK3_MOUSE	Pdk3	3.2631
	2	2	CBX1_MOUSE	Cbx1	3.156
	2	2	PSA3_MOUSE	Psma3	3.0094
	2	2	SODM_MOUSE	Sod2	2.9555
	2	2	CALM_MOUSE	Calm1	2.9482
	2	2	NDUF7_MOUSE	Ndufaf7	2.9227
	2	2	FUBP2_MOUSE	Khsrp	2.8777
	2	2	RL18_MOUSE	Rpl18	2.8775
	2	2	QCR1_MOUSE	Uqcrc1	2.8595
	2	2	RL9_MOUSE	Rpl9	2.8182
	2	2	MYH1_MOUSE	Myh1	2.8131
	2	2	TCPD_MOUSE	Cct4	2.8061
	2	2	SAHH_MOUSE	Ahcy	2.7774
	2	2	HS71A_MOUSE	Hspa1a	2.7454
	2	2	API5_MOUSE	Api5	2.7166
	2	2	PSA4_MOUSE	Psma4	2.706
	2	2	EZRI_MOUSE	Ezr	2.6435
	2	2	CDC37_MOUSE	Cdc37	2.6379
	2	2	RAB7A_MOUSE	Rab7a	2.6269
	2	2	ACSF2_MOUSE	Acsf2	2.6019
	2	2	NOP58_MOUSE	Nop58	2.5248
	2	2	DDX5_MOUSE	Ddx5	2.5238
	2	2	RS24_MOUSE	Rps24	2.5122
	2	2	ACAD9_MOUSE	Acad9	2.4894
	2	2	SET_MOUSE	Set	2.4771
	2	2	CH10_MOUSE	Hspe1	2.463
	2	2	COX2_MOUSE	Mtco2	2.4089
	2	2	DX39A_MOUSE	Ddx39a	2.404
	2	2	PLBL1_MOUSE	Plbd1	2.3618
	2	2	IF4A3_MOUSE	Eif4a3	2.3548
	2	2	TIF1B_MOUSE	Trim28	2.3041
	2	2	SYHC_MOUSE	Hars	2.2729
	2	2	CAN1_MOUSE	Capn1	2.2447
	2	2	RPAC1_MOUSE	Polr1c	2.2431
	2	2	TBA4A_MOUSE	Tuba4a	2.2016
	2	2	TBRG4_MOUSE	Tbrg4	2.1993
	2	2	PSA5_MOUSE	Psma5	2.1888
	2	2	RRBP1_MOUSE	Rrbp1	2.182
	2	2	DNJA3_MOUSE	Dnaja3	2.1597
	2	2	AT5F1_MOUSE	Atp5f1	2.1172
	2	2	FBRL_MOUSE	Fbl	2.1035
	2	2	ODP2_MOUSE	Dlat	2.1029
	2	2	TALDO_MOUSE	Taldo1	2.0956
	2	2	HSPB1_MOUSE	Hspb1	2.0323
	2	2	IDE_MOUSE	Ide	1.9236
	2	2	H13_MOUSE	Hist1h1d	1.9173
	2	2	ROA2_MOUSE	Hnrnpa2b1	1.7555
	2	2	RT29_MOUSE	Dap3	1.7358
	2	2	CWC25_MOUSE	Cwc25	1.6589
	2	2	PDIA1_MOUSE	P4hb	1.5086
	1	8	K1C13_MOUSE	Krt13	2.1844
	1	8	K22E_MOUSE	Krt2	2.0465
	1	6	SAV_STRAV		3.7699
	1	6	Q9D9G7_MOUSE	1700074P13Rik	2.5577
	1	6	CO1A1_MOUSE	Col1a1	2.2391
	1	6	D3Z4Z0_MOUSE	Tada2b	2.1252
	1	5	Q9CPN9_MOUSE	2210010C04Rik	2.8657
	1	5	DDX17_MOUSE	Ddx17	2.6009
	1	5	THIO_MOUSE	Txn	2.3406
	1	4	ALBU_MOUSE	Alb	4.0494
	1	3	GLYC_MOUSE	Shmt1	3.3319
	1	3	RB33B_MOUSE	Rab33b	2.5512
	1	3	SUMO2_MOUSE	Sumo2	2.3518
	1	3	S10AB_MOUSE	S100a11	2.2295
	1	2	TIM44_MOUSE	Timm44	3.8486
	1	2	MYH6_MOUSE	Myh6	3.504
	1	2	TBB3_MOUSE	Tubb3	3.2241
	1	2	LYAR_MOUSE	Lyar	2.9731
	1	2	K1C25_MOUSE	Krt25	2.5747
	1	2	P5CR1_MOUSE	Pycr1	2.4477
	1	2	RL14_MOUSE	Rpl14	2.4292
	1	2	B1AR17_MOUSE	Chd3	2.3641
	1	2	ETFA_MOUSE	Etfa	2.2317
	1	2	FABP5_MOUSE	Fabp5	2.1519
	1	2	IGHG_RABIT		2.0614
	1	2	GPR98_MOUSE	Gpr98	1.8929
	1	2	ELMD1_MOUSE	Elmod1	1.8305
	1	2	TBB5_MOUSE	Tubb5	1.7256
	1	1	VINC_MOUSE	Vcl	3.9982
	1	1	GDIB_MOUSE	Gdi2	3.7908
	1	1	HSP74_MOUSE	Hspa4	3.5592
	1	1	ROAA_MOUSE	Hnrnpab	3.4924
	1	1	KTHY_MOUSE	Dtymk	3.4565
	1	1	RL21_MOUSE	Rpl21	3.2605
	1	1	SYYM_MOUSE	Yars2	3.2049
	1	1	SYRM_MOUSE	Rars2	3.1846
	1	1	TPIS_MOUSE	Tpi1	3.1662
	1	1	FKB11_MOUSE	Fkbp11	3.143
	1	1	HNRPD_MOUSE	Hnrnpd	3.137
	1	1	HMGB1_MOUSE	Hmgb1	3.1153
	1	1	AATC_MOUSE	Got1	3.1083
	1	1	H2AV_MOUSE	H2afv	3.1028
	1	1	NACAM_MOUSE	Naca	3.021
	1	1	METK2_MOUSE	Mat2a	2.9988
	1	1	HDAC1_MOUSE	Hdac1	2.9117
	1	1	SYTM_MOUSE	Tars2	2.9009
	1	1	FABD_MOUSE	Mcat	2.8912
	1	1	DHSA_MOUSE	Sdha	2.877
	1	1	IF2B_MOUSE	Eif2s2	2.8335
	1	1	IMP3_MOUSE	Imp3	2.8181
	1	1	PDIA3_MOUSE	Pdia3	2.7789
	1	1	GALK1_MOUSE	Galk1	2.7656
	1	1	MBB1A_MOUSE	Mybbp1a	2.7479
	1	1	TCPE_MOUSE	Cct5	2.7341
	1	1	SF3B3_MOUSE	Sf3b3	2.702
	1	1	RS28_MOUSE	Rps28	2.682
	1	1	EVPL_MOUSE	Evpl	2.6819
	1	1	PRDX4_MOUSE	Prdx4	2.6733
	1	1	SAR1A_MOUSE	Sar1a	2.6429
	1	1	SYIC_MOUSE	Iars	2.6324
	1	1	TIM50_MOUSE	Timm50	2.6
	1	1	CALL3_MOUSE	Calml3	2.5832
	1	1	ARL3_MOUSE	Arl3	2.5811
	1	1	KV2A7_MOUSE		2.5806
	1	1	RS4X_MOUSE	Rps4x	2.5632
	1	1	RBM8A_MOUSE	Rbm8a	2.5618
	1	1	MCM4_MOUSE	Mcm4	2.5439
	1	1	RBBP4_MOUSE	Rbbp4	2.539
	1	1	GNAI1_MOUSE	Gnai1	2.5366
	1	1	PRDX5_MOUSE	Prdx5	2.4696
	1	1	SBP1_MOUSE	Selenbp1	2.4588
	1	1	BAZ1B_MOUSE	Baz1b	2.4476
	1	1	SMYD4_MOUSE	Smyd4	2.4299
	1	1	IF6_MOUSE	Eif6	2.4235
	1	1	PNPH_MOUSE	Pnp	2.4057
	1	1	AL9A1_MOUSE	Aldh9a1	2.397
	1	1	EIF3E_MOUSE	Eif3e	2.3874
	1	1	UBA1_MOUSE	Uba1	2.387
	1	1	GSHR_MOUSE	Gsr	2.3761
	1	1	KCY_MOUSE	Cmpk1	2.3708
	1	1	NPM_MOUSE	Npm1	2.3704
	1	1	ECI2_MOUSE	Eci2	2.3695
	1	1	E9Q4Z2_MOUSE	Acacb	2.3659
	1	1	PPIB_MOUSE	Ppib	2.3337
	1	1	E9Q616_MOUSE	Ahnak	2.3256
	1	1	LETM1_MOUSE	Letm1	2.3222
	1	1	RL27A_MOUSE	Rpl27a	2.3002
	1	1	TADBP_MOUSE	Tardbp	2.2771
	1	1	CAH1_MOUSE	Ca1	2.2724
	1	1	RS23_MOUSE	Rps23	2.2689
	1	1	PLSL_MOUSE	Lcp1	2.2665
	1	1	ACOT9_MOUSE	Acot9	2.2436
	1	1	BCAT2_MOUSE	Bcat2	2.2427
	1	1	HBB1_MOUSE	Hbb-b1	2.2348
	1	1	MTDC_MOUSE	Mthfd2	2.2317
	1	1	ERF1_MOUSE	Etf1	2.2244
	1	1	GRPE1_MOUSE	Grpel1	2.2239
	1	1	D3Z623_MOUSE	9330159F19Rik	2.2091
	1	1	LAMP1_MOUSE	Lamp1	2.2022
	1	1	LRRK1_MOUSE	Lrrk1	2.1954
	1	1	PSB5_MOUSE	Psmb5	2.1869
	1	1	SMCA1_MOUSE	Smarca1	2.1478
	1	1	ADRO_MOUSE	Fdxr	2.1428
	1	1	PDK1_MOUSE	Pdk1	2.1394
	1	1	SFPQ_MOUSE	Sfpq	2.1356
	1	1	NUCKS_MOUSE	Nucks1	2.1208
	1	1	RL27_MOUSE	Rpl27	2.1173
	1	1	HEM6_MOUSE	Cpox	2.1049
	1	1	ARGI1_MOUSE	Arg1	2.0739
	1	1	ATAD3_MOUSE	Atad3	2.0664
	1	1	ZBT17_MOUSE	Zbtb17	2.0659
	1	1	F10A1_MOUSE	St13	2.0602
	1	1	RT05_MOUSE	Mrps5	2.041
	1	1	TMEDA_MOUSE	Tmed10	2.0198
	1	1	J3QJU7_MOUSE	Gm11744	2.0183
	1	1	STXB5_MOUSE	Stxbp5	2.016
	1	1	RL8_MOUSE	Rpl8	1.9865
	1	1	HEM2_MOUSE	Alad	1.981
	1	1	MRRP1_MOUSE	Trmt10c	1.9679
	1	1	PIWL1_MOUSE	Piwil1	1.967
	1	1	SYAM_MOUSE	Aars2	1.9497
	1	1	RN19A_MOUSE	Rnf19a	1.9432
	1	1	KKCC2_MOUSE	Camkk2	1.9425
	1	1	CE112_MOUSE	Cep112	1.9319
	1	1	PDIA6_MOUSE	Pdia6	1.9181
	1	1	RFC5_MOUSE	Rfc5	1.9181
	1	1	PSA_MOUSE	Npepps	1.9031
	1	1	TBCEL_MOUSE	Tbcel	1.8914
	1	1	G3PT_MOUSE	Gapdhs	1.8909
	1	1	RBMX_MOUSE	Rbmx	1.8865
	1	1	STIP1_MOUSE	Stip1	1.8854
	1	1	XPP3_MOUSE	Xpnpep3	1.8804
	1	1	E9Q3X9_MOUSE	Hpn	1.8793
	1	1	Z354B_MOUSE	Znf354b	1.8695
	1	1	E9Q5I3_MOUSE	Muc5b	1.8638
	1	1	RB11A_MOUSE	Rab11a	1.856
	1	1	CHRD1_MOUSE	Chordc1	1.8297
	1	1	SRSF4_MOUSE	Srsf4	1.8282
	1	1	OPTN_MOUSE	Optn	1.8063
	1	1	CO1A2_MOUSE	Col1a2	1.8023
	1	1	MYH11_MOUSE	Myh11	1.8021
	1	1	RAC2_MOUSE	Rac2	1.8019
	1	1	COJA1_MOUSE	Col19a1	1.7667
	1	1	ABCG2_MOUSE	Abcg2	1.7382
	1	1	IAH1_MOUSE	Iah1	1.7294
	1	1	SYK_MOUSE	Kars	1.7059
	1	1	ACTN1_MOUSE	Actn1	1.665
	1	1	PRKDC_MOUSE	Prkdc	1.6556
	1	1	MAL2_MOUSE	Mal2	1.5993
	1	1	RAP2A_MOUSE	Rap2a	1.5353
	1	1	RPN2_MOUSE	Rpn2	1.5129
	1	1	Q9DAY4_MOUSE	Ceacam13	1.5035

## Sheet: RDN6
RDN6	Unique	Total	reference	Gene Symbol	AVG
	64	280	TCOF_MOUSE	Tcof1	2.5931
unique,	63	318	PCCA_MOUSE	Pcca	2.5985
2532	55	163	UBF1_MOUSE	Ubtf	2.5349
total peptide,	36	117	CH60_MOUSE	Hspd1	2.8987
4902	33	86	GRP75_MOUSE	Hspa9	2.7745
total protein	32	59	LONM_MOUSE	Lonp1	2.6039
588	26	80	NUCL_MOUSE	Ncl	2.6807
	25	46	LPPRC_MOUSE	Lrpprc	2.3412
	24	69	ACON_MOUSE	Aco2	2.8267
	22	53	TKT_MOUSE	Tkt	2.6526
	21	67	PCCB_MOUSE	Pccb	2.9216
	21	66	E9Q5C9_MOUSE	Nolc1	2.3794
	21	41	ATPA_MOUSE	Atp5a1	2.7231
	21	37	RPA1_MOUSE	Polr1a	2.7082
	19	39	C1TM_MOUSE	Mthfd1l	2.6899
	19	29	HSP7C_MOUSE	Hspa8	2.8329
	18	45	DDX21_MOUSE	Ddx21	2.5579
	18	45	SP16H_MOUSE	Supt16h	2.49
	17	50	PYC_MOUSE	Pc	2.6251
	17	41	ACACA_MOUSE	Acaca	2.7714
	17	36	ENOA_MOUSE	Eno1	2.5196
	16	51	ALDH2_MOUSE	Aldh2	2.869
	16	42	HS90B_MOUSE	Hsp90ab1	2.8298
	16	39	EFTU_MOUSE	Tufm	2.7506
	16	34	HS90A_MOUSE	Hsp90aa1	2.745
	16	26	ECHA_MOUSE	Hadha	2.9196
	15	55	H12_MOUSE	Hist1h1c	2.5307
	15	43	EF1A1_MOUSE	Eef1a1	2.4686
	15	40	TOP1_MOUSE	Top1	2.3647
	15	28	GRP78_MOUSE	Hspa5	2.8196
	15	23	TRAP1_MOUSE	Trap1	2.9842
	15	23	THIM_MOUSE	Acaa2	2.7848
	15	22	PCKGM_MOUSE	Pck2	2.4672
	15	16	TAF1C_MOUSE	Taf1c	2.4805
	14	39	KPYM_MOUSE	Pkm	2.8358
	14	34	LMNA_MOUSE	Lmna	2.4228
	13	29	RPA2_MOUSE	Polr1b	2.3651
	13	15	PGK1_MOUSE	Pgk1	2.6564
	12	43	ATPB_MOUSE	Atp5b	2.7925
	12	41	H11_MOUSE	Hist1h1a	2.729
	12	21	DHX15_MOUSE	Dhx15	2.8561
	12	21	P5CS_MOUSE	Aldh18a1	2.6215
	12	19	IDHP_MOUSE	Idh2	2.754
	12	16	E9PVX6_MOUSE	Mki67	2.5461
	12	13	TAGL2_MOUSE	Tagln2	2.7835
	11	40	ACTA_MOUSE	Acta2	2.4831
	11	21	NOP56_MOUSE	Nop56	2.9909
	11	17	ALDOA_MOUSE	Aldoa	2.8974
	11	17	PREP_MOUSE	Pitrm1	2.373
	11	15	CHD1_MOUSE	Chd1	2.594
	11	12	SUCB2_MOUSE	Suclg2	2.9994
	10	39	SSRP1_MOUSE	Ssrp1	2.5927
	10	36	H15_MOUSE	Hist1h1b	2.4954
	10	31	Q9CZN7_MOUSE	Shmt2	2.6688
	10	25	AATM_MOUSE	Got2	2.8843
	10	20	DLDH_MOUSE	Dld	2.9384
	10	18	PARP1_MOUSE	Parp1	2.8726
	10	17	LYAR_MOUSE	Lyar	2.9937
	10	17	PRDX1_MOUSE	Prdx1	2.2121
	10	16	NDUS1_MOUSE	Ndufs1	2.3623
	10	12	EF2_MOUSE	Eef2	2.4189
	9	26	MDHM_MOUSE	Mdh2	2.5493
	9	22	CISY_MOUSE	Cs	2.4778
	9	14	IF4A1_MOUSE	Eif4a1	2.7961
	9	11	OAT_MOUSE	Oat	2.8356
	9	10	FUMH_MOUSE	Fh	2.8777
	9	10	AMPL_MOUSE	Lap3	2.7809
	9	10	HNRPM_MOUSE	Hnrnpm	2.2235
	9	9	SCOT1_MOUSE	Oxct1	3.004
	9	9	RS8_MOUSE	Rps8	2.7885
	9	9	RS9_MOUSE	Rps9	2.308
	8	17	RPA34_MOUSE	Cd3eap	2.9822
	8	13	RPA49_MOUSE	Polr1e	2.962
	8	13	TTF1_MOUSE	Ttf1	2.2544
	8	11	RPAC1_MOUSE	Polr1c	2.8185
	8	11	HSP74_MOUSE	Hspa4	2.413
	8	11	TPIS_MOUSE	Tpi1	2.1945
	8	9	GRPE1_MOUSE	Grpel1	2.774
	8	8	ECHB_MOUSE	Hadhb	2.6722
	8	8	ATPO_MOUSE	Atp5o	2.5292
	8	8	PABP1_MOUSE	Pabpc1	2.4284
	8	8	TOP2A_MOUSE	Top2a	2.2605
	8	8	AT5F1_MOUSE	Atp5f1	2.15
	7	34	RL40_MOUSE	Uba52	2.4718
	7	19	TBA1A_MOUSE	Tuba1a	2.9935
	7	18	LMNB1_MOUSE	Lmnb1	2.3561
	7	12	DHE3_MOUSE	Glud1	2.6094
	7	11	DDX17_MOUSE	Ddx17	2.9169
	7	11	TCPZ_MOUSE	Cct6a	2.4673
	7	11	MCM3_MOUSE	Mcm3	2.4593
	7	10	HNRPK_MOUSE	Hnrnpk	2.7935
	7	9	CBX1_MOUSE	Cbx1	3.3356
	7	9	C1TC_MOUSE	Mthfd1	2.8208
	7	9	HAT1_MOUSE	Hat1	2.6516
	7	9	SYIM_MOUSE	Iars2	2.4861
	7	8	ACADS_MOUSE	Acads	2.8387
	7	8	TCPQ_MOUSE	Cct8	2.7805
	7	8	ENPL_MOUSE	Hsp90b1	2.5485
	7	8	PARK7_MOUSE	Park7	2.2171
	7	7	CLPX_MOUSE	Clpx	2.932
	7	7	SAHH_MOUSE	Ahcy	2.724
	7	7	RL4_MOUSE	Rpl4	2.7232
	7	7	QCR1_MOUSE	Uqcrc1	2.7073
	7	7	ATP5H_MOUSE	Atp5h	2.5919
	7	7	TFAM_MOUSE	Tfam	2.5139
	7	7	RL26_MOUSE	Rpl26	2.0626
	6	20	H4_MOUSE	Hist1h4a	2.701
	6	19	ACTB_MOUSE	Actb	2.696
	6	12	NSUN2_MOUSE	Nsun2	2.7754
	6	11	PRDX2_MOUSE	Prdx2	2.3189
	6	10	TAF1B_MOUSE	Taf1b	2.5769
	6	8	MCM6_MOUSE	Mcm6	2.333
	6	8	SET_MOUSE	Set	2.2785
	6	8	PRPF3_MOUSE	Prpf3	2.1918
	6	7	RPAB1_MOUSE	Polr2e	3.1408
	6	7	GUAA_MOUSE	Gmps	2.5696
	6	7	RL23A_MOUSE	Rpl23a	2.5254
	6	7	RCC2_MOUSE	Rcc2	2.0375
	6	6	TAF1A_MOUSE	Taf1a	3.0599
	6	6	TERA_MOUSE	Vcp	2.7838
	6	6	PDIA3_MOUSE	Pdia3	2.6405
	6	6	IF2B_MOUSE	Eif2s2	2.3343
	6	6	PRDX6_MOUSE	Prdx6	2.2453
	6	6	TCPH_MOUSE	Cct7	2.2053
	6	6	RS11_MOUSE	Rps11	2.11
	5	22	H2A1F_MOUSE	Hist1h2af	2.4327
	5	19	G3P_MOUSE	Gapdh	2.3653
	5	14	LAP2A_MOUSE	Tmpo	3.4689
	5	14	VIME_MOUSE	Vim	2.4873
	5	12	HNRPU_MOUSE	Hnrnpu	2.7834
	5	9	MCM2_MOUSE	Mcm2	2.887
	5	9	UBA1_MOUSE	Uba1	2.7432
	5	9	HMGB1_MOUSE	Hmgb1	2.4413
	5	8	KBL_MOUSE	Gcat	2.9712
	5	8	PPIA_MOUSE	Ppia	2.0177
	5	7	CAPG_MOUSE	Capg	3.1808
	5	7	TIF1B_MOUSE	Trim28	2.8701
	5	7	CAH1_MOUSE	Ca1	2.7587
	5	7	FUBP2_MOUSE	Khsrp	2.5598
	5	7	AIFM1_MOUSE	Aifm1	2.2958
	5	6	CBX3_MOUSE	Cbx3	3.183
	5	6	TCPB_MOUSE	Cct2	2.8424
	5	6	TCPG_MOUSE	Cct3	2.7506
	5	6	MCCA_MOUSE	Mccc1	2.5816
	5	6	EFGM_MOUSE	Gfm1	2.5703
	5	6	KCY_MOUSE	Cmpk1	2.4372
	5	6	H2AY_MOUSE	H2afy	2.403
	5	6	PSB5_MOUSE	Psmb5	1.9667
	5	5	RL18_MOUSE	Rpl18	3.1812
	5	5	TCPA_MOUSE	Tcp1	2.9557
	5	5	RL9_MOUSE	Rpl9	2.9544
	5	5	THIL_MOUSE	Acat1	2.8787
	5	5	RL3_MOUSE	Rpl3	2.7754
	5	5	ACO10_MOUSE	Acot10	2.4506
	5	5	QCR2_MOUSE	Uqcrc2	2.4261
	5	5	RL10A_MOUSE	Rpl10a	2.4173
	5	5	ACADM_MOUSE	Acadm	2.4012
	5	5	TCPE_MOUSE	Cct5	2.3896
	5	5	OST48_MOUSE	Ddost	2.2897
	5	5	SUCB1_MOUSE	Sucla2	2.2493
	5	5	TSR1_MOUSE	Tsr1	2.2174
	5	5	RPA43_MOUSE	Twistnb	2.1795
	5	5	RRBP1_MOUSE	Rrbp1	2.1129
	4	21	ANXA2_MOUSE	Anxa2	3.3196
	4	20	H14_MOUSE	Hist1h1e	2.7824
	4	16	H31_MOUSE	Hist1h3a	2.0298
	4	12	H10_MOUSE	H1f0	2.8635
	4	10	HSP72_MOUSE	Hspa2	2.8398
	4	10	IDH3A_MOUSE	Idh3a	2.5727
	4	10	RS30_MOUSE	Fau	2.5029
	4	9	HUTH_MOUSE	Hal	2.4296
	4	8	MUTA_MOUSE	Mut	2.1414
	4	7	CP088_MOUSE	Tsg118	3.0443
	4	7	TCPD_MOUSE	Cct4	2.5709
	4	7	LAP2B_MOUSE	Tmpo	2.46
	4	7	H2B1A_MOUSE	Hist1h2ba	1.8033
	4	6	Q8BVY0_MOUSE	Rsl1d1	2.9911
	4	6	NOP58_MOUSE	Nop58	2.8395
	4	5	HNRPF_MOUSE	Hnrnpf	3.1451
	4	5	RL11_MOUSE	Rpl11	3.0538
	4	5	HS105_MOUSE	Hsph1	2.5901
	4	5	XPP1_MOUSE	Xpnpep1	2.4508
	4	5	LDHA_MOUSE	Ldha	2.3811
	4	5	MPPB_MOUSE	Pmpcb	2.2229
	4	4	CDC37_MOUSE	Cdc37	3.5404
	4	4	PRDX3_MOUSE	Prdx3	3.2808
	4	4	STML2_MOUSE	Stoml2	3.2661
	4	4	DKC1_MOUSE	Dkc1	3.219
	4	4	CFDP1_MOUSE	Cfdp1	3.0852
	4	4	RM12_MOUSE	Mrpl12	2.9119
	4	4	MCCB_MOUSE	Mccc2	2.9045
	4	4	TADBP_MOUSE	Tardbp	2.8508
	4	4	PA2G4_MOUSE	Pa2g4	2.7694
	4	4	IDHG1_MOUSE	Idh3g	2.7539
	4	4	DDX3L_MOUSE	D1Pas1	2.7389
	4	4	RL24_MOUSE	Rpl24	2.7351
	4	4	CSK21_MOUSE	Csnk2a1	2.3919
	4	4	TOPB1_MOUSE	Topbp1	2.3315
	4	4	IVD_MOUSE	Ivd	2.2711
	4	4	RT23_MOUSE	Mrps23	2.2277
	4	4	NDUV1_MOUSE	Ndufv1	2.1953
	4	4	G6PI_MOUSE	Gpi	2.1484
	4	4	RTF1_MOUSE	Rtf1	2.134
	4	4	SMC3_MOUSE	Smc3	1.8703
	4	4	RL13A_MOUSE	Rpl13a	1.7441
	3	22	SAV1_STRVL		3.0507
	3	14	H2B1B_MOUSE	Hist1h2bb	2.9171
	3	12	COF1_MOUSE	Cfl1	2.3681
	3	11	MBB1A_MOUSE	Mybbp1a	2.5816
	3	9	HS71A_MOUSE	Hspa1a	2.6358
	3	7	G3X9C2_MOUSE	Nccrp1	2.8834
	3	6	RL14_MOUSE	Rpl14	2.3178
	3	5	RSSA_MOUSE	Rpsa	3.1784
	3	5	MCM7_MOUSE	Mcm7	2.8263
	3	5	NDUS2_MOUSE	Ndufs2	2.5737
	3	5	MCM4_MOUSE	Mcm4	2.5728
	3	5	IMB1_MOUSE	Kpnb1	2.3922
	3	5	NPM_MOUSE	Npm1	2.0479
	3	4	6PGD_MOUSE	Pgd	3.0438
	3	4	SFPQ_MOUSE	Sfpq	3.024
	3	4	RPN1_MOUSE	Rpn1	2.9288
	3	4	NDUV2_MOUSE	Ndufv2	2.8487
	3	4	ODP2_MOUSE	Dlat	2.5345
	3	4	ANXA1_MOUSE	Anxa1	2.436
	3	4	ACSF2_MOUSE	Acsf2	2.4263
	3	4	RL15_MOUSE	Rpl15	2.4055
	3	4	EIF3L_MOUSE	Eif3l	2.3472
	3	4	RCC1_MOUSE	Rcc1	2.0299
	3	4	A2AWT6_MOUSE	Ubtf	1.8183
	3	3	TRNT1_MOUSE	Trnt1	3.2518
	3	3	Q99J77_MOUSE	Nans	3.2515
	3	3	PDIA6_MOUSE	Pdia6	3.171
	3	3	NAKD1_MOUSE	Nadkd1	3.0587
	3	3	COX2_MOUSE	Mtco2	3.0585
	3	3	ODPA_MOUSE	Pdha1	3.0355
	3	3	WDR43_MOUSE	Wdr43	2.9691
	3	3	MRE11_MOUSE	Mre11a	2.9065
	3	3	RBMX_MOUSE	Rbmx	2.8949
	3	3	IF4A3_MOUSE	Eif4a3	2.8891
	3	3	ACAD9_MOUSE	Acad9	2.8051
	3	3	DNMT1_MOUSE	Dnmt1	2.7736
	3	3	GDIB_MOUSE	Gdi2	2.732
	3	3	LETM1_MOUSE	Letm1	2.7234
	3	3	SRSF3_MOUSE	Srsf3	2.7168
	3	3	SBP1_MOUSE	Selenbp1	2.7062
	3	3	HDGF_MOUSE	Hdgf	2.6776
	3	3	RS24_MOUSE	Rps24	2.6632
	3	3	G3X9B1_MOUSE	Heatr1	2.6413
	3	3	K1C10_MOUSE	Krt10	2.6295
	3	3	ILF2_MOUSE	Ilf2	2.5936
	3	3	Q91VA7_MOUSE	Idh3b	2.5902
	3	3	MTA1_MOUSE	Mta1	2.5764
	3	3	F10A1_MOUSE	St13	2.5012
	3	3	BLVRB_MOUSE	Blvrb	2.4629
	3	3	PSIP1_MOUSE	Psip1	2.4512
	3	3	API5_MOUSE	Api5	2.343
	3	3	RL27A_MOUSE	Rpl27a	2.3132
	3	3	1433Z_MOUSE	Ywhaz	2.284
	3	3	ETFB_MOUSE	Etfb	2.2795
	3	3	KAD3_MOUSE	Ak3	2.2743
	3	3	LARP7_MOUSE	Larp7	2.264
	3	3	VAT1_MOUSE	Vat1	2.2159
	3	3	DX39A_MOUSE	Ddx39a	2.171
	3	3	ES1_MOUSE	D10Jhu81e	2.1373
	3	3	STIP1_MOUSE	Stip1	2.0637
	3	3	LGUL_MOUSE	Glo1	2.0604
	3	3	IDHC_MOUSE	Idh1	1.9984
	3	3	NFS1_MOUSE	Nfs1	1.9639
	3	3	DDX5_MOUSE	Ddx5	1.9341
	3	3	NUDC_MOUSE	Nudc	1.9306
	3	3	ACOT1_MOUSE	Acot1	1.909
	3	3	Q91VU7_MOUSE	Pus7	1.8656
	3	3	DNJA3_MOUSE	Dnaja3	1.8443
	3	3	MCM5_MOUSE	Mcm5	1.8071
	3	3	L2HDH_MOUSE	L2hgdh	1.6889
	2	8	Q792Z1_MOUSE	Try10	2.4116
	2	7	LYZ1_MOUSE	Lyz1	3.7307
	2	7	ETFA_MOUSE	Etfa	2.3817
	2	7	K22E_MOUSE	Krt2	2.1459
	2	6	TBB2A_MOUSE	Tubb2a	2.9931
	2	6	Q9D9G7_MOUSE	1700074P13Rik	2.3914
	2	6	PYGM_MOUSE	Pygm	2.242
	2	5	PSA6_MOUSE	Psma6	2.7092
	2	4	LBR_MOUSE	Lbr	2.8286
	2	4	NHP2_MOUSE	Nhp2	2.5228
	2	4	DEK_MOUSE	Dek	2.4887
	2	3	HNRH1_MOUSE	Hnrnph1	3.3535
	2	3	RBM8A_MOUSE	Rbm8a	3.2883
	2	3	ZF106_MOUSE	Zfp106	2.8169
	2	3	PSB3_MOUSE	Psmb3	2.7836
	2	3	PCNP_MOUSE	Pcnp	2.6185
	2	3	RT26_MOUSE	Mrps26	2.4341
	2	3	SF3B3_MOUSE	Sf3b3	2.3743
	2	3	NOP2_MOUSE	Nop2	2.3537
	2	3	ROA2_MOUSE	Hnrnpa2b1	2.2834
	2	3	RS7_MOUSE	Rps7	2.187
	2	3	FBRL_MOUSE	Fbl	2.0782
	2	3	RAB1A_MOUSE	Rab1A	1.9999
	2	2	AN32E_MOUSE	Anp32e	3.7165
	2	2	HNRPC_MOUSE	Hnrnpc	3.6696
	2	2	RAB7A_MOUSE	Rab7a	3.453
	2	2	PEBP1_MOUSE	Pebp1	3.418
	2	2	PSB1_MOUSE	Psmb1	3.3175
	2	2	ROAA_MOUSE	Hnrnpab	3.2841
	2	2	SERA_MOUSE	Phgdh	3.2441
	2	2	ADRO_MOUSE	Fdxr	3.2329
	2	2	SODM_MOUSE	Sod2	3.1629
	2	2	DDX47_MOUSE	Ddx47	3.1311
	2	2	RL10_MOUSE	Rpl10	3.1292
	2	2	THUM1_MOUSE	Thumpd1	3.1079
	2	2	RFA1_MOUSE	Rpa1	3.0106
	2	2	SYTM_MOUSE	Tars2	3.003
	2	2	HPRT_MOUSE	Hprt1	2.9882
	2	2	SRRM1_MOUSE	Srrm1	2.9675
	2	2	PTCD3_MOUSE	Ptcd3	2.9281
	2	2	NFU1_MOUSE	Nfu1	2.9089
	2	2	RB11A_MOUSE	Rab11a	2.8704
	2	2	EIF3K_MOUSE	Eif3k	2.8622
	2	2	PUR4_MOUSE	Pfas	2.8403
	2	2	RRP44_MOUSE	Dis3	2.8333
	2	2	EIF3F_MOUSE	Eif3f	2.7134
	2	2	SERB_MOUSE	Psph	2.6677
	2	2	CHD4_MOUSE	Chd4	2.6254
	2	2	RM21_MOUSE	Mrpl21	2.6061
	2	2	ASNS_MOUSE	Asns	2.5549
	2	2	SYHC_MOUSE	Hars	2.5346
	2	2	NACAM_MOUSE	Naca	2.5259
	2	2	HP1B3_MOUSE	Hp1bp3	2.5183
	2	2	RS4X_MOUSE	Rps4x	2.5158
	2	2	ARL3_MOUSE	Arl3	2.4962
	2	2	PPIB_MOUSE	Ppib	2.4358
	2	2	Q921K2_MOUSE	Parp1	2.4116
	2	2	PUR9_MOUSE	Atic	2.4043
	2	2	PDIA1_MOUSE	P4hb	2.4013
	2	2	RAB5C_MOUSE	Rab5c	2.395
	2	2	PSB6_MOUSE	Psmb6	2.3909
	2	2	PCBP2_MOUSE	Pcbp2	2.3821
	2	2	TPM1_MOUSE	Tpm1	2.3596
	2	2	ERF1_MOUSE	Etf1	2.3466
	2	2	SMC1A_MOUSE	Smc1a	2.3431
	2	2	CGBP1_MOUSE	Cggbp1	2.3315
	2	2	RRFM_MOUSE	Mrrf	2.3214
	2	2	PSMD3_MOUSE	Psmd3	2.3176
	2	2	RBBP4_MOUSE	Rbbp4	2.285
	2	2	RAN_MOUSE	Ran	2.2845
	2	2	DYR_MOUSE	Dhfr	2.2604
	2	2	GLRX3_MOUSE	Glrx3	2.2591
	2	2	SYAM_MOUSE	Aars2	2.2375
	2	2	CPSF5_MOUSE	Nudt21	2.1966
	2	2	RL13_MOUSE	Rpl13	2.1759
	2	2	IF4B_MOUSE	Eif4b	2.1592
	2	2	DHX9_MOUSE	Dhx9	2.1482
	2	2	IMP3_MOUSE	Imp3	2.1248
	2	2	PCBP1_MOUSE	Pcbp1	2.1228
	2	2	BACH_MOUSE	Acot7	2.1208
	2	2	NONO_MOUSE	Nono	2.1197
	2	2	RL17_MOUSE	Rpl17	2.085
	2	2	TBRG4_MOUSE	Tbrg4	2.0183
	2	2	AL9A1_MOUSE	Aldh9a1	2.0165
	2	2	PAIRB_MOUSE	Serbp1	2.0091
	2	2	MTA2_MOUSE	Mta2	1.9991
	2	2	GRB2_MOUSE	Grb2	1.9989
	2	2	U3IP2_MOUSE	Rrp9	1.9954
	2	2	SMCA5_MOUSE	Smarca5	1.9804
	2	2	PPM1G_MOUSE	Ppm1g	1.9601
	2	2	RAC1_MOUSE	Rac1	1.9406
	2	2	PIMT_MOUSE	Pcmt1	1.9083
	2	2	CLH_MOUSE	Cltc	1.8979
	2	2	SYYC_MOUSE	Yars	1.8696
	2	2	RL18A_MOUSE	Rpl18a	1.8586
	2	2	PNPT1_MOUSE	Pnpt1	1.7942
	2	2	RL29_MOUSE	Rpl29	1.7354
	1	9	SAV_STRAV		3.54
	1	6	SUMO2_MOUSE	Sumo2	3.0259
	1	6	Q9CPN9_MOUSE	2210010C04Rik	2.9195
	1	6	CO1A1_MOUSE	Col1a1	2.2467
	1	5	ALBU_MOUSE	Alb	4.0295
	1	5	P5CR1_MOUSE	Pycr1	3.3083
	1	5	HNRPD_MOUSE	Hnrnpd	3.2587
	1	4	TBB3_MOUSE	Tubb3	2.5681
	1	4	K1C13_MOUSE	Krt13	2.2119
	1	4	THIO_MOUSE	Txn	2.2016
	1	4	ELMD1_MOUSE	Elmod1	2.0785
	1	3	DNJA2_MOUSE	Dnaja2	3.721
	1	3	GLYC_MOUSE	Shmt1	3.5993
	1	3	TRA2B_MOUSE	Tra2b	3.2284
	1	2	HBA_MOUSE	Hba	3.8177
	1	2	EF1G_MOUSE	Eef1g	3.5767
	1	2	PTBP1_MOUSE	Ptbp1	3.2832
	1	2	VRK1_MOUSE	Vrk1	3.2157
	1	2	SjGST_Schistosoma		2.8758
	1	2	HDAC1_MOUSE	Hdac1	2.8453
	1	2	P66B_MOUSE	Gatad2b	2.6836
	1	2	PSA7L_MOUSE	Psma8	2.6754
	1	2	HBB1_MOUSE	Hbb-b1	2.5635
	1	2	H2AV_MOUSE	H2afv	2.5269
	1	2	K1C25_MOUSE	Krt25	2.3644
	1	2	CATA_MOUSE	Cat	2.3316
	1	2	EXOS5_MOUSE	Exosc5	2.3045
	1	2	B1AR17_MOUSE	Chd3	2.2962
	1	2	TOP1M_MOUSE	Top1mt	2.2503
	1	2	FEN1_MOUSE	Fen1	2.2228
	1	2	D3Z4Z0_MOUSE	Tada2b	2.2087
	1	2	ACLY_MOUSE	Acly	2.13
	1	2	PCNA_MOUSE	Pcna	2.0326
	1	2	DDX1_MOUSE	Ddx1	1.9839
	1	2	Q3U821_MOUSE	Wdr75	1.9489
	1	2	CGL_MOUSE	Cth	1.7969
	1	2	RM40_MOUSE	Mrpl40	1.5469
	1	1	GSTP1_MOUSE	Gstp1	4.8551
	1	1	FPPS_MOUSE	Fdps	4.5106
	1	1	ACL6A_MOUSE	Actl6a	4.0343
	1	1	RS23_MOUSE	Rps23	3.9542
	1	1	FKB11_MOUSE	Fkbp11	3.7968
	1	1	K2C1_MOUSE	Krt1	3.7525
	1	1	CALX_MOUSE	Canx	3.7506
	1	1	LRC8E_MOUSE	Lrrc8e	3.7065
	1	1	EZRI_MOUSE	Ezr	3.6445
	1	1	PK1IP_MOUSE	Pak1ip1	3.6438
	1	1	FRIL1_MOUSE	Ftl1	3.5435
	1	1	RL21_MOUSE	Rpl21	3.4874
	1	1	DCPS_MOUSE	Dcps	3.469
	1	1	CF203_MOUSE		3.3749
	1	1	SYSM_MOUSE	Sars2	3.3452
	1	1	RL8_MOUSE	Rpl8	3.342
	1	1	EXOS9_MOUSE	Exosc9	3.3228
	1	1	ATPF2_MOUSE	Atpaf2	3.3226
	1	1	KTHY_MOUSE	Dtymk	3.2669
	1	1	Q91Z50_MOUSE	Fen1	3.2334
	1	1	PEBB_MOUSE	Cbfb	3.2331
	1	1	Q9D937_MOUSE	1810009A15Rik	3.2118
	1	1	RBM39_MOUSE	Rbm39	3.2061
	1	1	THOP1_MOUSE	Thop1	3.1982
	1	1	MYH6_MOUSE	Myh6	3.1926
	1	1	DRG1_MOUSE	Drg1	3.1909
	1	1	Q8R5L1_MOUSE	C1qbp	3.1907
	1	1	LA_MOUSE	Ssb	3.1892
	1	1	NDUF7_MOUSE	Ndufaf7	3.1638
	1	1	PERI_MOUSE	Prph	3.1572
	1	1	SYRC_MOUSE	Rars	3.109
	1	1	B2RQC6_MOUSE	Cad	3.1004
	1	1	RD23B_MOUSE	Rad23b	3.0571
	1	1	RB33B_MOUSE	Rab33b	3.0264
	1	1	HEM6_MOUSE	Cpox	2.9813
	1	1	TAF1D_MOUSE	Taf1d	2.9792
	1	1	RL7_MOUSE	Rpl7	2.9759
	1	1	SAE1_MOUSE	Sae1	2.9617
	1	1	RL22_MOUSE	Rpl22	2.9501
	1	1	GRPE2_MOUSE	Grpel2	2.9435
	1	1	DDX27_MOUSE	Ddx27	2.9362
	1	1	SYRM_MOUSE	Rars2	2.9319
	1	1	NDUS7_MOUSE	Ndufs7	2.9102
	1	1	SMC4_MOUSE	Smc4	2.9063
	1	1	TIM44_MOUSE	Timm44	2.9017
	1	1	ORN_MOUSE	Rexo2	2.8997
	1	1	RABL6_MOUSE	Rabl6	2.8838
	1	1	ML12B_MOUSE	Myl12b	2.8697
	1	1	SRSF4_MOUSE	Srsf4	2.8309
	1	1	PDK3_MOUSE	Pdk3	2.8162
	1	1	D3Z7P5_MOUSE	Gls	2.7759
	1	1	PP1R7_MOUSE	Ppp1r7	2.7615
	1	1	KAT3_MOUSE	Ccbl2	2.7603
	1	1	SAR1A_MOUSE	Sar1a	2.7409
	1	1	CTBP1_MOUSE	Ctbp1	2.735
	1	1	Q99N15_MOUSE	Hsd17b10	2.7326
	1	1	FKBP4_MOUSE	Fkbp4	2.728
	1	1	PSD11_MOUSE	Psmd11	2.7071
	1	1	EIF3B_MOUSE	Eif3b	2.6836
	1	1	CDC73_MOUSE	Cdc73	2.6786
	1	1	RAB18_MOUSE	Rab18	2.6563
	1	1	PUR6_MOUSE	Paics	2.6311
	1	1	MCES_MOUSE	Rnmt	2.6245
	1	1	GNAI1_MOUSE	Gnai1	2.6227
	1	1	SK2L2_MOUSE	Skiv2l2	2.622
	1	1	KIF2A_MOUSE	Kif2a	2.6216
	1	1	ARP2_MOUSE	Actr2	2.6038
	1	1	RUVB1_MOUSE	Ruvbl1	2.5974
	1	1	PRDX4_MOUSE	Prdx4	2.5833
	1	1	C1QBP_MOUSE	C1qbp	2.5764
	1	1	PCY1A_MOUSE	Pcyt1a	2.562
	1	1	PSA_MOUSE	Npepps	2.5529
	1	1	AFG32_MOUSE	Afg3l2	2.5516
	1	1	GLU2B_MOUSE	Prkcsh	2.5326
	1	1	PHB_MOUSE	Phb	2.5245
	1	1	TBB5_MOUSE	Tubb5	2.5147
	1	1	RL6_MOUSE	Rpl6	2.5004
	1	1	LRC40_MOUSE	Lrrc40	2.4941
	1	1	NSF1C_MOUSE	Nsfl1c	2.4721
	1	1	RAB2A_MOUSE	Rab2a	2.4713
	1	1	SYYM_MOUSE	Yars2	2.4642
	1	1	H13_MOUSE	Hist1h1d	2.4625
	1	1	UBXN1_MOUSE	Ubxn1	2.4615
	1	1	XPO5_MOUSE	Xpo5	2.4604
	1	1	MSH6_MOUSE	Msh6	2.4416
	1	1	TRXR2_MOUSE	Txnrd2	2.4274
	1	1	NEUA_MOUSE	Cmas	2.4261
	1	1	PYGB_MOUSE	Pygb	2.4124
	1	1	RAB5A_MOUSE	Rab5a	2.3937
	1	1	CD027_MOUSE		2.3885
	1	1	DNLI3_MOUSE	Lig3	2.3854
	1	1	GALK1_MOUSE	Galk1	2.3853
	1	1	RANT_MOUSE	Rasl2-9	2.385
	1	1	UAP1L_MOUSE	Uap1l1	2.3844
	1	1	UBE2K_MOUSE	Ube2k	2.3583
	1	1	ETFD_MOUSE	Etfdh	2.3578
	1	1	ELAV1_MOUSE	Elavl1	2.357
	1	1	TLR4_MOUSE	Tlr4	2.354
	1	1	DX39B_MOUSE	Ddx39b	2.3368
	1	1	GDIR1_MOUSE	Arhgdia	2.3245
	1	1	RNPS1_MOUSE	Rnps1	2.3222
	1	1	PNKP_MOUSE	Pnkp	2.318
	1	1	ACOT9_MOUSE	Acot9	2.3142
	1	1	RAD50_MOUSE	Rad50	2.3108
	1	1	LSM12_MOUSE	Lsm12	2.3068
	1	1	TRUA_MOUSE	Pus1	2.2853
	1	1	MTO1_MOUSE	Mto1	2.2748
	1	1	SRS10_MOUSE	Srsf10	2.2656
	1	1	NNRE_MOUSE	Apoa1bp	2.2572
	1	1	SR1IP_MOUSE	Srek1ip1	2.2517
	1	1	ROA1_MOUSE	Hnrnpa1	2.2427
	1	1	SEPT9_MOUSE	2013-09-09	2.2328
	1	1	RAB10_MOUSE	Rab10	2.2292
	1	1	F8VQC1_MOUSE	Srp72	2.229
	1	1	RBBP7_MOUSE	Rbbp7	2.2288
	1	1	LOXE3_MOUSE	Aloxe3	2.2238
	1	1	DERL1_MOUSE	Derl1	2.2133
	1	1	G3UW92_MOUSE	Klhl33	2.2105
	1	1	GBLP_MOUSE	Gnb2l1	2.2059
	1	1	ADT2_MOUSE	Slc25a5	2.2052
	1	1	BAX_MOUSE	Bax	2.1872
	1	1	CO1A2_MOUSE	Col1a2	2.1842
	1	1	RS3_MOUSE	Rps3	2.1616
	1	1	ACSF3_MOUSE	Acsf3	2.1566
	1	1	ATAD3_MOUSE	Atad3	2.1542
	1	1	FTM_MOUSE	Rpgrip1l	2.1409
	1	1	HIC2_MOUSE	Hic2	2.134
	1	1	E9Q4Z2_MOUSE	Acacb	2.1306
	1	1	ITPA_MOUSE	Itpa	2.1201
	1	1	IDE_MOUSE	Ide	2.1189
	1	1	CACP_MOUSE	Crat	2.1176
	1	1	A3KFU8_MOUSE	Pabpc4	2.1144
	1	1	SAE2_MOUSE	Uba2	2.1137
	1	1	IF6_MOUSE	Eif6	2.1079
	1	1	DYH12_MOUSE	Dnah12	2.1002
	1	1	BZW1_MOUSE	Bzw1	2.0911
	1	1	NAA15_MOUSE	Naa15	2.0905
	1	1	PRS4_MOUSE	Psmc1	2.0902
	1	1	RL35_MOUSE	Rpl35	2.0847
	1	1	PPID_MOUSE	Ppid	2.0617
	1	1	RAB8A_MOUSE	Rab8a	2.048
	1	1	Q99JZ4_MOUSE	Sar1a	2.0422
	1	1	SPRY4_MOUSE	Spryd4	2.0391
	1	1	PDE12_MOUSE	Pde12	2.027
	1	1	AATC_MOUSE	Got1	2.0231
	1	1	CB047_MOUSE		2.0069
	1	1	IMA2_MOUSE	Kpna2	1.9999
	1	1	GTF2I_MOUSE	Gtf2i	1.9939
	1	1	MOES_MOUSE	Msn	1.9907
	1	1	AP2D_MOUSE	Tfap2d	1.9829
	1	1	SMCA1_MOUSE	Smarca1	1.9698
	1	1	NIP7_MOUSE	Nip7	1.9481
	1	1	HPS3_MOUSE	Hps3	1.9454
	1	1	ABCE1_MOUSE	Abce1	1.9424
	1	1	ZN551_MOUSE	Znf551	1.936
	1	1	TRXR1_MOUSE	Txnrd1	1.9358
	1	1	PMVK_MOUSE	Pmvk	1.934
	1	1	RT29_MOUSE	Dap3	1.9287
	1	1	TRFL_MOUSE	Ltf	1.9277
	1	1	NIBL1_MOUSE	Fam129b	1.9079
	1	1	SG223_MOUSE	Sgk223	1.8978
	1	1	G3X8W1_MOUSE	1700016M24Rik	1.882
	1	1	LYPA1_MOUSE	Lypla1	1.878
	1	1	SBNO1_MOUSE	Sbno1	1.8729
	1	1	PHLD_MOUSE	Gpld1	1.8702
	1	1	KAT7_MOUSE	Kat7	1.862
	1	1	RAB25_MOUSE	Rab25	1.8582
	1	1	U5S1_MOUSE	Eftud2	1.8504
	1	1	ANPRC_MOUSE	Npr3	1.8448
	1	1	PDE8B_MOUSE	Pde8b	1.8445
	1	1	TBB4A_MOUSE	Tubb4a	1.8308
	1	1	BYST_MOUSE	Bysl	1.8282
	1	1	DNLI1_MOUSE	Lig1	1.8258
	1	1	AL1A1_MOUSE	Aldh1a1	1.825
	1	1	ACY1_MOUSE	Acy1	1.8224
	1	1	WDHD1_MOUSE	Wdhd1	1.8209
	1	1	RS26_MOUSE	Rps26	1.8174
	1	1	RL27_MOUSE	Rpl27	1.8152
	1	1	SYVM_MOUSE	Vars2	1.8022

## Sheet: RDN23
RDN23	Unique	Total	reference	Gene Symbol	AVG
	71	308	TCOF_MOUSE	Tcof1	2.6258
unique,	56	245	PCCA_MOUSE	Pcca	2.5851
2545	53	174	UBF1_MOUSE	Ubtf	2.53
total peptide,	40	72	RPA1_MOUSE	Polr1a	2.6061
4696	29	84	NUCL_MOUSE	Ncl	2.6992
total protein	29	79	GRP75_MOUSE	Hspa9	2.841
592	28	79	CH60_MOUSE	Hspd1	2.8868
	27	45	LONM_MOUSE	Lonp1	2.7415
	25	80	E9Q5C9_MOUSE	Nolc1	2.423
	22	49	DDX21_MOUSE	Ddx21	2.5611
	22	46	ACON_MOUSE	Aco2	2.9066
	21	48	SP16H_MOUSE	Supt16h	2.6701
	20	57	TKT_MOUSE	Tkt	2.7217
	20	47	TOP1_MOUSE	Top1	2.403
	20	38	HSP7C_MOUSE	Hspa8	2.8419
	19	51	PCCB_MOUSE	Pccb	2.9068
	19	49	RPA2_MOUSE	Polr1b	2.4456
	19	34	LMNA_MOUSE	Lmna	2.5345
	18	37	ATPB_MOUSE	Atp5b	2.9455
	18	37	ENOA_MOUSE	Eno1	2.6637
	17	34	HS90A_MOUSE	Hsp90aa1	2.5227
	17	25	CHD1_MOUSE	Chd1	2.7483
	16	47	ALDH2_MOUSE	Aldh2	2.8197
	16	36	KPYM_MOUSE	Pkm	2.8001
	16	30	C1TM_MOUSE	Mthfd1l	2.5007
	16	30	LPPRC_MOUSE	Lrpprc	2.4882
	15	26	GRP78_MOUSE	Hspa5	2.9423
	15	26	EFTU_MOUSE	Tufm	2.7893
	15	21	THIM_MOUSE	Acaa2	3.1653
	14	28	PYC_MOUSE	Pc	2.4772
	14	24	ATPA_MOUSE	Atp5a1	3.0736
	14	22	LMNB1_MOUSE	Lmnb1	2.5184
	13	34	HS90B_MOUSE	Hsp90ab1	2.8803
	13	32	RPA34_MOUSE	Cd3eap	3.07
	13	27	DHX15_MOUSE	Dhx15	2.7443
	13	24	PARP1_MOUSE	Parp1	2.5654
	13	23	TTF1_MOUSE	Ttf1	2.529
	13	21	Q9CZN7_MOUSE	Shmt2	2.5317
	13	20	TAF1C_MOUSE	Taf1c	2.7944
	12	50	H12_MOUSE	Hist1h1c	2.6493
	12	34	EF1A1_MOUSE	Eef1a1	2.6828
	12	22	LYAR_MOUSE	Lyar	2.8058
	12	21	NOP56_MOUSE	Nop56	2.9928
	12	21	RPA49_MOUSE	Polr1e	2.7067
	12	18	TRAP1_MOUSE	Trap1	3.0664
	12	17	PRDX1_MOUSE	Prdx1	2.1831
	12	12	PCKGM_MOUSE	Pck2	2.9221
	12	12	SUCB2_MOUSE	Suclg2	2.8503
	12	12	TAGL2_MOUSE	Tagln2	2.7254
	11	36	SSRP1_MOUSE	Ssrp1	2.721
	11	18	AATM_MOUSE	Got2	2.6699
	11	14	PGK1_MOUSE	Pgk1	2.7584
	11	14	IDHP_MOUSE	Idh2	2.713
	11	12	PREP_MOUSE	Pitrm1	2.3771
	10	35	H15_MOUSE	Hist1h1b	2.6147
	10	34	ACTA_MOUSE	Acta2	2.6928
	10	21	ACACA_MOUSE	Acaca	2.8473
	10	17	P5CS_MOUSE	Aldh18a1	2.5107
	10	14	RPAC1_MOUSE	Polr1c	2.9131
	10	13	IF4A1_MOUSE	Eif4a1	2.7184
	10	13	E9PVX6_MOUSE	Mki67	2.4727
	10	12	ALDOA_MOUSE	Aldoa	2.7802
	10	11	RPAB1_MOUSE	Polr2e	2.5447
	9	19	NOP58_MOUSE	Nop58	2.7545
	9	18	CISY_MOUSE	Cs	2.4647
	9	14	TOPB1_MOUSE	Topbp1	2.6165
	9	11	EF2_MOUSE	Eef2	2.4548
	9	10	TOP2A_MOUSE	Top2a	2.7002
	9	9	HNRPC_MOUSE	Hnrnpc	2.7338
	8	35	H11_MOUSE	Hist1h1a	2.7202
	8	20	TBA1A_MOUSE	Tuba1a	2.6667
	8	19	DLDH_MOUSE	Dld	2.8889
	8	15	UBA1_MOUSE	Uba1	2.5858
	8	15	TAF1B_MOUSE	Taf1b	2.4494
	8	13	TAF1A_MOUSE	Taf1a	2.756
	8	13	NSUN2_MOUSE	Nsun2	2.466
	8	12	HAT1_MOUSE	Hat1	2.5504
	8	10	ENPL_MOUSE	Hsp90b1	2.4196
	8	10	RCC2_MOUSE	Rcc2	1.9843
	8	9	SAHH_MOUSE	Ahcy	2.7695
	8	8	HNRPK_MOUSE	Hnrnpk	3.0304
	8	8	RL4_MOUSE	Rpl4	2.7273
	8	8	RUVB2_MOUSE	Ruvbl2	2.7045
	8	8	C1TC_MOUSE	Mthfd1	2.6852
	8	8	RL3_MOUSE	Rpl3	2.4876
	8	8	RS9_MOUSE	Rps9	2.1774
	7	13	MDHM_MOUSE	Mdh2	2.6131
	7	11	CP088_MOUSE	Tsg118	2.9154
	7	11	DKC1_MOUSE	Dkc1	2.8688
	7	9	MBB1A_MOUSE	Mybbp1a	2.6511
	7	8	OAT_MOUSE	Oat	2.8646
	7	8	AMPL_MOUSE	Lap3	2.747
	7	8	NDUS1_MOUSE	Ndufs1	2.4733
	7	7	RUVB1_MOUSE	Ruvbl1	2.8509
	7	7	ACADS_MOUSE	Acads	2.7934
	7	7	SCOT1_MOUSE	Oxct1	2.7922
	7	7	PA2G4_MOUSE	Pa2g4	2.6278
	7	7	PARK7_MOUSE	Park7	2.329
	7	7	IF4A3_MOUSE	Eif4a3	2.1998
	6	28	RL40_MOUSE	Uba52	2.5828
	6	24	ACTB_MOUSE	Actb	2.7118
	6	13	PRDX2_MOUSE	Prdx2	2.5594
	6	12	HSP72_MOUSE	Hspa2	2.5741
	6	9	ECHA_MOUSE	Hadha	2.5787
	6	9	TIF1B_MOUSE	Trim28	2.5729
	6	9	GUAA_MOUSE	Gmps	2.5505
	6	8	FUMH_MOUSE	Fh	3.2688
	6	8	HSP74_MOUSE	Hspa4	2.9065
	6	8	MCM3_MOUSE	Mcm3	2.684
	6	8	IDH3A_MOUSE	Idh3a	2.6276
	6	7	CAPG_MOUSE	Capg	3.1678
	6	7	TCPQ_MOUSE	Cct8	3.099
	6	7	RS8_MOUSE	Rps8	2.6733
	6	7	NOP2_MOUSE	Nop2	2.4845
	6	7	RL23A_MOUSE	Rpl23a	2.0104
	6	6	STML2_MOUSE	Stoml2	3.5945
	6	6	RM12_MOUSE	Mrpl12	2.991
	6	6	RL18_MOUSE	Rpl18	2.9847
	6	6	CBX3_MOUSE	Cbx3	2.9661
	6	6	ECHB_MOUSE	Hadhb	2.7458
	6	6	HNRPF_MOUSE	Hnrnpf	2.6991
	6	6	SET_MOUSE	Set	2.3977
	6	6	IF2B_MOUSE	Eif2s2	2.3775
	6	6	RL26_MOUSE	Rpl26	2.3581
	6	6	TFAM_MOUSE	Tfam	2.2179
	6	6	PRDX6_MOUSE	Prdx6	2.2148
	6	6	TALDO_MOUSE	Taldo1	2.0612
	6	6	Q91VU7_MOUSE	Pus7	1.9308
	5	23	H2A1F_MOUSE	Hist1h2af	2.6545
	5	18	VIME_MOUSE	Vim	2.5376
	5	14	G3P_MOUSE	Gapdh	2.6481
	5	12	H10_MOUSE	H1f0	2.9381
	5	11	DDX17_MOUSE	Ddx17	2.8213
	5	10	Q8BVY0_MOUSE	Rsl1d1	2.8227
	5	9	MCM2_MOUSE	Mcm2	2.7146
	5	8	CBX1_MOUSE	Cbx1	3.5162
	5	8	CAH1_MOUSE	Ca1	2.6835
	5	8	Q91VA7_MOUSE	Idh3b	2.4799
	5	7	RSSA_MOUSE	Rpsa	3.1381
	5	7	FUBP2_MOUSE	Khsrp	2.7848
	5	7	RPN1_MOUSE	Rpn1	2.4217
	5	6	TCPZ_MOUSE	Cct6a	3.0773
	5	6	HS105_MOUSE	Hsph1	2.7766
	5	6	DEK_MOUSE	Dek	2.6697
	5	6	CSK21_MOUSE	Csnk2a1	2.5467
	5	6	RL15_MOUSE	Rpl15	2.5185
	5	6	G3X9B1_MOUSE	Heatr1	2.4588
	5	6	RTF1_MOUSE	Rtf1	2.2265
	5	5	PEBP1_MOUSE	Pebp1	3.2283
	5	5	THIL_MOUSE	Acat1	3.174
	5	5	ATPO_MOUSE	Atp5o	2.9919
	5	5	API5_MOUSE	Api5	2.9374
	5	5	NAKD1_MOUSE	Nadkd1	2.708
	5	5	TCPA_MOUSE	Tcp1	2.6008
	5	5	KCY_MOUSE	Cmpk1	2.5577
	5	5	GRPE1_MOUSE	Grpel1	2.5059
	5	5	H2AY_MOUSE	H2afy	2.4372
	5	5	DDX47_MOUSE	Ddx47	2.3873
	5	5	SUCB1_MOUSE	Sucla2	2.2755
	5	5	TPIS_MOUSE	Tpi1	2.272
	5	5	PRPF3_MOUSE	Prpf3	2.2352
	5	5	DDX5_MOUSE	Ddx5	2.211
	5	5	QCR2_MOUSE	Uqcrc2	2.2059
	5	5	IDHC_MOUSE	Idh1	2.1488
	5	5	D3Z0M9_MOUSE	Ddx23	2.0521
	4	20	ANXA2_MOUSE	Anxa2	3.3509
	4	17	H14_MOUSE	Hist1h1e	2.8031
	4	15	H2B1B_MOUSE	Hist1h2bb	3.0113
	4	15	H4_MOUSE	Hist1h4a	2.9186
	4	13	TBB2A_MOUSE	Tubb2a	3.1713
	4	12	PPIA_MOUSE	Ppia	2.1339
	4	11	RS30_MOUSE	Fau	2.3604
	4	10	ZF106_MOUSE	Zfp106	3.1866
	4	10	COF1_MOUSE	Cfl1	2.9345
	4	9	LAP2A_MOUSE	Tmpo	3.1876
	4	9	HNRPU_MOUSE	Hnrnpu	2.9478
	4	9	H31_MOUSE	Hist1h3a	1.9512
	4	8	DHE3_MOUSE	Glud1	3.1361
	4	8	LDHA_MOUSE	Ldha	2.4249
	4	7	ANXA1_MOUSE	Anxa1	2.7945
	4	6	RBM8A_MOUSE	Rbm8a	2.6251
	4	6	RPA43_MOUSE	Twistnb	2.3508
	4	5	TCPG_MOUSE	Cct3	3.1647
	4	5	TERA_MOUSE	Vcp	2.8759
	4	5	TRNT1_MOUSE	Trnt1	2.7357
	4	5	ODP2_MOUSE	Dlat	2.4894
	4	5	RS10_MOUSE	Rps10	2.436
	4	5	G6PI_MOUSE	Gpi	2.4304
	4	5	RL6_MOUSE	Rpl6	2.3764
	4	5	A2AWT6_MOUSE	Ubtf	1.9868
	4	5	RS7_MOUSE	Rps7	1.9301
	4	4	RL9_MOUSE	Rpl9	3.3409
	4	4	PRDX3_MOUSE	Prdx3	3.26
	4	4	ROA3_MOUSE	Hnrnpa3	3.1193
	4	4	SBP1_MOUSE	Selenbp1	3.0727
	4	4	RL24_MOUSE	Rpl24	3.0316
	4	4	DX39A_MOUSE	Ddx39a	2.8895
	4	4	CFDP1_MOUSE	Cfdp1	2.8834
	4	4	RCC1_MOUSE	Rcc1	2.8624
	4	4	HNRPM_MOUSE	Hnrnpm	2.7573
	4	4	MCM7_MOUSE	Mcm7	2.7374
	4	4	RL10A_MOUSE	Rpl10a	2.6763
	4	4	BUB3_MOUSE	Bub3	2.6398
	4	4	DNMT1_MOUSE	Dnmt1	2.5823
	4	4	QCR1_MOUSE	Uqcrc1	2.5618
	4	4	IDHG1_MOUSE	Idh3g	2.5011
	4	4	PCBP1_MOUSE	Pcbp1	2.4662
	4	4	PSB5_MOUSE	Psmb5	2.3562
	4	4	PABP1_MOUSE	Pabpc1	2.3018
	4	4	SYIM_MOUSE	Iars2	2.2826
	4	4	AT5F1_MOUSE	Atp5f1	2.0366
	4	4	ACOT1_MOUSE	Acot1	1.9547
	4	4	RL27_MOUSE	Rpl27	1.9524
	4	4	H2B1A_MOUSE	Hist1h2ba	1.8518
	3	22	SAV1_STRVL		2.8392
	3	6	KBL_MOUSE	Gcat	3.164
	3	6	RL14_MOUSE	Rpl14	2.8141
	3	6	LAP2B_MOUSE	Tmpo	2.1633
	3	5	TCPD_MOUSE	Cct4	2.7466
	3	5	SF3B3_MOUSE	Sf3b3	2.6427
	3	5	TADBP_MOUSE	Tardbp	2.5012
	3	5	PSIP1_MOUSE	Psip1	2.2946
	3	5	HUTH_MOUSE	Hal	2.1744
	3	4	ROAA_MOUSE	Hnrnpab	3.5493
	3	4	ATP5H_MOUSE	Atp5h	3.3211
	3	4	SERA_MOUSE	Phgdh	2.9554
	3	4	ASNS_MOUSE	Asns	2.9228
	3	4	EF1G_MOUSE	Eef1g	2.9168
	3	4	XPP1_MOUSE	Xpnpep1	2.6361
	3	4	PPM1G_MOUSE	Ppm1g	2.6119
	3	4	MCM4_MOUSE	Mcm4	2.4683
	3	4	UBP5_MOUSE	Usp5	2.2828
	3	3	Q99J77_MOUSE	Nans	3.7476
	3	3	MCM6_MOUSE	Mcm6	3.2267
	3	3	SERC_MOUSE	Psat1	3.1911
	3	3	LARP7_MOUSE	Larp7	3.0926
	3	3	NHP2_MOUSE	Nhp2	3.0546
	3	3	ACADM_MOUSE	Acadm	3.0345
	3	3	OST48_MOUSE	Ddost	3.0008
	3	3	PDIA6_MOUSE	Pdia6	2.9916
	3	3	SFPQ_MOUSE	Sfpq	2.9652
	3	3	NAT10_MOUSE	Nat10	2.9581
	3	3	ILF2_MOUSE	Ilf2	2.9098
	3	3	TCPE_MOUSE	Cct5	2.8895
	3	3	CTBP1_MOUSE	Ctbp1	2.8682
	3	3	CD027_MOUSE		2.8349
	3	3	THUM1_MOUSE	Thumpd1	2.8074
	3	3	ARL3_MOUSE	Arl3	2.6713
	3	3	ODPA_MOUSE	Pdha1	2.6699
	3	3	F10A1_MOUSE	St13	2.6409
	3	3	SRRM1_MOUSE	Srrm1	2.6138
	3	3	PPID_MOUSE	Ppid	2.5855
	3	3	HPRT_MOUSE	Hprt1	2.5284
	3	3	ODO2_MOUSE	Dlst	2.4682
	3	3	RS23_MOUSE	Rps23	2.4616
	3	3	CHD4_MOUSE	Chd4	2.4222
	3	3	MCCA_MOUSE	Mccc1	2.4185
	3	3	Q99LB4_MOUSE	Capg	2.4139
	3	3	IVD_MOUSE	Ivd	2.407
	3	3	DYR_MOUSE	Dhfr	2.3767
	3	3	PDIP2_MOUSE	Poldip2	2.3497
	3	3	FEN1_MOUSE	Fen1	2.2997
	3	3	RRP44_MOUSE	Dis3	2.2918
	3	3	CLPX_MOUSE	Clpx	2.2554
	3	3	ACAD9_MOUSE	Acad9	2.2534
	3	3	NDUF7_MOUSE	Ndufaf7	2.2286
	3	3	SRRM2_MOUSE	Srrm2	2.1118
	3	3	Q921K2_MOUSE	Parp1	1.9564
	3	3	NUDC_MOUSE	Nudc	1.8857
	3	3	BLMH_MOUSE	Blmh	1.8797
	3	3	MSH2_MOUSE	Msh2	1.8218
	2	10	HS71A_MOUSE	Hspa1a	2.4898
	2	9	NPM_MOUSE	Npm1	2.2663
	2	8	Q792Z1_MOUSE	Try10	2.4758
	2	7	LYZ1_MOUSE	Lyz1	3.5691
	2	7	SUMO2_MOUSE	Sumo2	2.9055
	2	7	Q9D9G7_MOUSE	1700074P13Rik	2.4448
	2	6	HMGB1_MOUSE	Hmgb1	2.6598
	2	6	PYGM_MOUSE	Pygm	2.172
	2	5	G3X9C2_MOUSE	Nccrp1	3.1088
	2	5	TBB3_MOUSE	Tubb3	2.4317
	2	4	6PGD_MOUSE	Pgd	3.8785
	2	4	PUR4_MOUSE	Pfas	2.7916
	2	4	RAD50_MOUSE	Rad50	2.3918
	2	4	SUMO1_MOUSE	Sumo1	1.8647
	2	3	HDGF_MOUSE	Hdgf	3.5696
	2	3	GLYC_MOUSE	Shmt1	3.558
	2	3	RL11_MOUSE	Rpl11	3.1641
	2	3	PUR9_MOUSE	Atic	2.7217
	2	3	CLH_MOUSE	Cltc	2.4645
	2	3	FBRL_MOUSE	Fbl	2.3787
	2	3	RAN_MOUSE	Ran	2.3459
	2	3	RM21_MOUSE	Mrpl21	2.2981
	2	3	RBBP4_MOUSE	Rbbp4	2.1823
	2	3	MRE11_MOUSE	Mre11a	2.1456
	2	2	CDC37_MOUSE	Cdc37	4.1477
	2	2	GALK1_MOUSE	Galk1	3.751
	2	2	AN32E_MOUSE	Anp32e	3.6338
	2	2	PSB1_MOUSE	Psmb1	3.6233
	2	2	RBM39_MOUSE	Rbm39	3.5499
	2	2	RBMX_MOUSE	Rbmx	3.4581
	2	2	HEM6_MOUSE	Cpox	3.4334
	2	2	NONO_MOUSE	Nono	3.3056
	2	2	RFA1_MOUSE	Rpa1	3.2789
	2	2	WDR43_MOUSE	Wdr43	3.2338
	2	2	ARF1_MOUSE	Arf1	3.2288
	2	2	PDK3_MOUSE	Pdk3	3.2286
	2	2	TAF1D_MOUSE	Taf1d	3.194
	2	2	EIF3K_MOUSE	Eif3k	3.1793
	2	2	RL22_MOUSE	Rpl22	3.0994
	2	2	SRSF3_MOUSE	Srsf3	3.0906
	2	2	P66B_MOUSE	Gatad2b	2.9171
	2	2	PDIA1_MOUSE	P4hb	2.9068
	2	2	PSA2_MOUSE	Psma2	2.8908
	2	2	NSF1C_MOUSE	Nsfl1c	2.8756
	2	2	MK01_MOUSE	Mapk1	2.7896
	2	2	PP1R7_MOUSE	Ppp1r7	2.7892
	2	2	RB11A_MOUSE	Rab11a	2.7508
	2	2	PLEK_MOUSE	Plek	2.7084
	2	2	EIF3F_MOUSE	Eif3f	2.6766
	2	2	ARP2_MOUSE	Actr2	2.6086
	2	2	PSB6_MOUSE	Psmb6	2.6075
	2	2	IF2G_MOUSE	Eif2s3x	2.6071
	2	2	PSB3_MOUSE	Psmb3	2.5933
	2	2	PDS5B_MOUSE	Pds5b	2.5434
	2	2	DNLI3_MOUSE	Lig3	2.52
	2	2	1433Z_MOUSE	Ywhaz	2.5021
	2	2	MPPB_MOUSE	Pmpcb	2.4993
	2	2	PCNP_MOUSE	Pcnp	2.491
	2	2	FPPS_MOUSE	Fdps	2.484
	2	2	LGUL_MOUSE	Glo1	2.4827
	2	2	UBE2K_MOUSE	Ube2k	2.476
	2	2	PUF60_MOUSE	Puf60	2.4721
	2	2	PCBP2_MOUSE	Pcbp2	2.4719
	2	2	DDX27_MOUSE	Ddx27	2.4553
	2	2	CPSF5_MOUSE	Nudt21	2.4123
	2	2	GRB2_MOUSE	Grb2	2.4101
	2	2	SPB6_MOUSE	Serpinb6	2.3929
	2	2	RL21_MOUSE	Rpl21	2.3607
	2	2	PRP19_MOUSE	Prpf19	2.3493
	2	2	RRBP1_MOUSE	Rrbp1	2.3345
	2	2	RAB1A_MOUSE	Rab1A	2.3274
	2	2	RAB14_MOUSE	Rab14	2.2568
	2	2	COX2_MOUSE	Mtco2	2.2561
	2	2	DDX18_MOUSE	Ddx18	2.2502
	2	2	ACO10_MOUSE	Acot10	2.2418
	2	2	MUTA_MOUSE	Mut	2.2328
	2	2	DCPS_MOUSE	Dcps	2.2214
	2	2	RL27A_MOUSE	Rpl27a	2.2182
	2	2	STIP1_MOUSE	Stip1	2.2062
	2	2	PUR6_MOUSE	Paics	2.2038
	2	2	DHSA_MOUSE	Sdha	2.195
	2	2	RL7A_MOUSE	Rpl7a	2.1704
	2	2	MCM5_MOUSE	Mcm5	2.1604
	2	2	U3IP2_MOUSE	Rrp9	2.1448
	2	2	SERB_MOUSE	Psph	2.1383
	2	2	ACL6A_MOUSE	Actl6a	2.1002
	2	2	RS13_MOUSE	Rps13	2.0823
	2	2	MSH6_MOUSE	Msh6	2.0518
	2	2	L2HDH_MOUSE	L2hgdh	2.0259
	2	2	DNJA3_MOUSE	Dnaja3	2.0257
	2	2	NUCKS_MOUSE	Nucks1	2.012
	2	2	TBB5_MOUSE	Tubb5	1.9974
	2	2	NFS1_MOUSE	Nfs1	1.9842
	2	2	TIM44_MOUSE	Timm44	1.9284
	2	2	ETFB_MOUSE	Etfb	1.9186
	2	2	ADA_MOUSE	Ada	1.8865
	2	2	ROA2_MOUSE	Hnrnpa2b1	1.8855
	2	2	RT29_MOUSE	Dap3	1.8775
	2	2	RL18A_MOUSE	Rpl18a	1.7438
	2	2	SYNE2_MOUSE	Syne2	1.7355
	1	15	SAV_STRAV		3.5729
	1	6	ALBU_MOUSE	Alb	4.1371
	1	6	Q9CPN9_MOUSE	2210010C04Rik	2.9928
	1	5	HNRPD_MOUSE	Hnrnpd	3.3761
	1	4	PERI_MOUSE	Prph	3.4305
	1	4	ELMD1_MOUSE	Elmod1	2.0938
	1	4	K1C13_MOUSE	Krt13	2.0184
	1	3	PSA6_MOUSE	Psma6	2.8884
	1	3	K22E_MOUSE	Krt2	2.3071
	1	3	CO1A1_MOUSE	Col1a1	2.2228
	1	3	ETFA_MOUSE	Etfa	2.1228
	1	2	TSR1_MOUSE	Tsr1	3.6982
	1	2	HMGB2_MOUSE	Hmgb2	3.4572
	1	2	B1ASA5_MOUSE	Zfp362	3.2759
	1	2	HNRH1_MOUSE	Hnrnph1	3.1807
	1	2	RS17_MOUSE	Rps17	2.916
	1	2	HDAC1_MOUSE	Hdac1	2.9112
	1	2	P5CR1_MOUSE	Pycr1	2.8796
	1	2	T2EA_MOUSE	Gtf2e1	2.8337
	1	2	K1C25_MOUSE	Krt25	2.717
	1	2	TOP1M_MOUSE	Top1mt	2.6712
	1	2	RL7_MOUSE	Rpl7	2.6489
	1	2	RT26_MOUSE	Mrps26	2.58
	1	2	D3Z4Z0_MOUSE	Tada2b	2.5541
	1	2	LBR_MOUSE	Lbr	2.5194
	1	2	CATA_MOUSE	Cat	2.4098
	1	2	SRSF4_MOUSE	Srsf4	2.3472
	1	2	THIO_MOUSE	Txn	2.3237
	1	2	B1AR17_MOUSE	Chd3	2.3236
	1	2	TRXR1_MOUSE	Txnrd1	2.097
	1	2	LIPR2_MOUSE	Pnliprp2	2.0392
	1	2	PSA7L_MOUSE	Psma8	1.9718
	1	2	CRCM1_MOUSE	Orai1	1.7925
	1	1	FKB11_MOUSE	Fkbp11	4.6953
	1	1	GSTP1_MOUSE	Gstp1	4.676
	1	1	UBP42_MOUSE	Usp42	4.4311
	1	1	LC7L2_MOUSE	Luc7l2	4.3207
	1	1	RAB7A_MOUSE	Rab7a	4.1764
	1	1	PTBP1_MOUSE	Ptbp1	4.0864
	1	1	SODM_MOUSE	Sod2	4.0122
	1	1	LA_MOUSE	Ssb	3.9756
	1	1	METK2_MOUSE	Mat2a	3.9722
	1	1	F8VQC1_MOUSE	Srp72	3.9207
	1	1	PTCD3_MOUSE	Ptcd3	3.7754
	1	1	TRA2B_MOUSE	Tra2b	3.721
	1	1	FRIL1_MOUSE	Ftl1	3.6307
	1	1	IMP3_MOUSE	Imp3	3.5538
	1	1	MAT2B_MOUSE	Mat2b	3.4933
	1	1	RING1_MOUSE	Ring1	3.4649
	1	1	TRA2A_MOUSE	Tra2a	3.4169
	1	1	RAB2A_MOUSE	Rab2a	3.3749
	1	1	SSRG_MOUSE	Ssr3	3.3669
	1	1	MYH6_MOUSE	Myh6	3.3651
	1	1	SAE1_MOUSE	Sae1	3.3268
	1	1	PRP31_MOUSE	Prpf31	3.3236
	1	1	WDR5_MOUSE	Wdr5	3.3231
	1	1	DDX3L_MOUSE	D1Pas1	3.3105
	1	1	PSD11_MOUSE	Psmd11	3.2982
	1	1	K1C24_MOUSE	Krt24	3.2957
	1	1	CHRD1_MOUSE	Chordc1	3.295
	1	1	NC2B_MOUSE	Dr1	3.2947
	1	1	H2AV_MOUSE	H2afv	3.2912
	1	1	EBP2_MOUSE	Ebna1bp2	3.2586
	1	1	SMCA5_MOUSE	Smarca5	3.2511
	1	1	DBPA_MOUSE	Csda	3.2502
	1	1	APEX1_MOUSE	Apex1	3.2301
	1	1	GNL3_MOUSE	Gnl3	3.2207
	1	1	SND1_MOUSE	Snd1	3.2077
	1	1	EIF3L_MOUSE	Eif3l	3.2068
	1	1	U2AF2_MOUSE	U2af2	3.1979
	1	1	PPIB_MOUSE	Ppib	3.1949
	1	1	RNPS1_MOUSE	Rnps1	3.1905
	1	1	DESP_MOUSE	Dsp	3.1738
	1	1	PABP2_MOUSE	Pabpn1	3.1729
	1	1	PEBB_MOUSE	Cbfb	3.1348
	1	1	KTHY_MOUSE	Dtymk	3.1115
	1	1	ESF1_MOUSE	Esf1	3.1114
	1	1	EIF3B_MOUSE	Eif3b	3.085
	1	1	SMCA4_MOUSE	Smarca4	3.0785
	1	1	Q91Z50_MOUSE	Fen1	3.0771
	1	1	VRK1_MOUSE	Vrk1	3.0604
	1	1	TNPO1_MOUSE	Tnpo1	3.0262
	1	1	TMEDA_MOUSE	Tmed10	3.0207
	1	1	SK2L2_MOUSE	Skiv2l2	2.9974
	1	1	RL35_MOUSE	Rpl35	2.9798
	1	1	B2RQC6_MOUSE	Cad	2.9708
	1	1	ARPC4_MOUSE	Arpc4	2.9689
	1	1	SAR1A_MOUSE	Sar1a	2.9603
	1	1	KAT3_MOUSE	Ccbl2	2.9601
	1	1	CI114_MOUSE	D2Wsu81e	2.91
	1	1	TRI23_MOUSE	Trim23	2.91
	1	1	SYAM_MOUSE	Aars2	2.8954
	1	1	EFGM_MOUSE	Gfm1	2.8801
	1	1	RL8_MOUSE	Rpl8	2.8675
	1	1	SF3A1_MOUSE	Sf3a1	2.849
	1	1	RAC1_MOUSE	Rac1	2.8382
	1	1	ROA1_MOUSE	Hnrnpa1	2.8245
	1	1	H2AW_MOUSE	H2afy2	2.8179
	1	1	RANT_MOUSE	Rasl2-9	2.8088
	1	1	ORN_MOUSE	Rexo2	2.7922
	1	1	TBB1_MOUSE	Tubb1	2.773
	1	1	DHX9_MOUSE	Dhx9	2.7729
	1	1	PRDX4_MOUSE	Prdx4	2.767
	1	1	PCY1A_MOUSE	Pcyt1a	2.7654
	1	1	ITPA_MOUSE	Itpa	2.7562
	1	1	CGBP1_MOUSE	Cggbp1	2.7539
	1	1	GNAI1_MOUSE	Gnai1	2.7478
	1	1	BZW1_MOUSE	Bzw1	2.7415
	1	1	RB33B_MOUSE	Rab33b	2.7355
	1	1	GSHR_MOUSE	Gsr	2.7274
	1	1	ML12B_MOUSE	Myl12b	2.6948
	1	1	IDE_MOUSE	Ide	2.6923
	1	1	MAX_MOUSE	Max	2.6616
	1	1	CALX_MOUSE	Canx	2.6553
	1	1	ZCH10_MOUSE	Zcchc10	2.6549
	1	1	PAF1_MOUSE	Paf1	2.6532
	1	1	DX39B_MOUSE	Ddx39b	2.6513
	1	1	SYAC_MOUSE	Aars	2.6411
	1	1	RL13_MOUSE	Rpl13	2.6332
	1	1	CDK7_MOUSE	Cdk7	2.631
	1	1	FIGL1_MOUSE	Fignl1	2.6203
	1	1	Q9D937_MOUSE	1810009A15Rik	2.6197
	1	1	HP1B3_MOUSE	Hp1bp3	2.6185
	1	1	RL17_MOUSE	Rpl17	2.6185
	1	1	RAC2_MOUSE	Rac2	2.6153
	1	1	UBXN1_MOUSE	Ubxn1	2.6101
	1	1	AIFM1_MOUSE	Aifm1	2.6033
	1	1	ETFD_MOUSE	Etfdh	2.5702
	1	1	ACADV_MOUSE	Acadvl	2.5621
	1	1	SYYM_MOUSE	Yars2	2.562
	1	1	PRS8_MOUSE	Psmc5	2.559
	1	1	SMC4_MOUSE	Smc4	2.5538
	1	1	TYDP2_MOUSE	Tdp2	2.5533
	1	1	DNJA1_MOUSE	Dnaja1	2.5394
	1	1	EIF3A_MOUSE	Eif3a	2.537
	1	1	RTCA_MOUSE	RtcA	2.5207
	1	1	DDX1_MOUSE	Ddx1	2.4968
	1	1	LRC40_MOUSE	Lrrc40	2.4768
	1	1	ACSF2_MOUSE	Acsf2	2.4765
	1	1	RAB1B_MOUSE	Rab1b	2.4697
	1	1	MYH10_MOUSE	Myh10	2.4505
	1	1	ARF5_MOUSE	Arf5	2.4421
	1	1	MCES_MOUSE	Rnmt	2.4285
	1	1	MPPA_MOUSE	Pmpca	2.402
	1	1	PROF1_MOUSE	Pfn1	2.3984
	1	1	BAX_MOUSE	Bax	2.3976
	1	1	IMB1_MOUSE	Kpnb1	2.3953
	1	1	MET16_MOUSE	Mettl16	2.3893
	1	1	MTA1_MOUSE	Mta1	2.386
	1	1	UTP15_MOUSE	Utp15	2.3827
	1	1	AATC_MOUSE	Got1	2.3723
	1	1	BYST_MOUSE	Bysl	2.3661
	1	1	E9Q6Q4_MOUSE	Rap1gds1	2.3566
	1	1	Q8CIH9_MOUSE	Ppat	2.351
	1	1	PSMD3_MOUSE	Psmd3	2.348
	1	1	BZW2_MOUSE	Bzw2	2.3382
	1	1	GTF2I_MOUSE	Gtf2i	2.3221
	1	1	SAE2_MOUSE	Uba2	2.3214
	1	1	PHIP_MOUSE	Phip	2.3192
	1	1	SYNC_MOUSE	Nars	2.3061
	1	1	IGBP1_MOUSE	Igbp1	2.2906
	1	1	XPO5_MOUSE	Xpo5	2.2899
	1	1	KIF2A_MOUSE	Kif2a	2.281
	1	1	FKBP4_MOUSE	Fkbp4	2.2776
	1	1	GRPE2_MOUSE	Grpel2	2.2633
	1	1	NEUA_MOUSE	Cmas	2.2514
	1	1	RAB18_MOUSE	Rab18	2.2489
	1	1	HBB1_MOUSE	Hbb-b1	2.2485
	1	1	BACH_MOUSE	Acot7	2.2446
	1	1	EXOS9_MOUSE	Exosc9	2.2437
	1	1	WDR3_MOUSE	Wdr3	2.2418
	1	1	Q99JZ4_MOUSE	Sar1a	2.234
	1	1	ALDR_MOUSE	Akr1b1	2.2314
	1	1	BCCIP_MOUSE	Bccip	2.2283
	1	1	SMYD4_MOUSE	Smyd4	2.2273
	1	1	ACOT9_MOUSE	Acot9	2.2229
	1	1	PLBL1_MOUSE	Plbd1	2.2046
	1	1	GSTM5_MOUSE	Gstm5	2.2004
	1	1	PIMT_MOUSE	Pcmt1	2.1846
	1	1	TLR4_MOUSE	Tlr4	2.1812
	1	1	IGEB_MOUSE	Iap	2.1677
	1	1	RANG_MOUSE	Ranbp1	2.1597
	1	1	PR38A_MOUSE	Prpf38a	2.1562
	1	1	PRS10_MOUSE	Psmc6	2.1553
	1	1	SMC1A_MOUSE	Smc1a	2.1364
	1	1	ZADH2_MOUSE	Zadh2	2.1326
	1	1	CGL_MOUSE	Cth	2.1316
	1	1	CAN1_MOUSE	Capn1	2.1279
	1	1	RABL6_MOUSE	Rabl6	2.1269
	1	1	BCAT2_MOUSE	Bcat2	2.1188
	1	1	PRUNE_MOUSE	Prune	2.1117
	1	1	Q3TWW8_MOUSE	Srsf6	2.0771
	1	1	HEM3_MOUSE	Hmbs	2.0484
	1	1	SNF5_MOUSE	Smarcb1	2.0451
	1	1	F6WM66_MOUSE	Ece2	2.0363
	1	1	TF2H4_MOUSE	Gtf2h4	2.0308
	1	1	SEPT2_MOUSE	2013-09-02	2.0304
	1	1	PMVK_MOUSE	Pmvk	2.0286
	1	1	ATAD3_MOUSE	Atad3	2.0214
	1	1	PDE12_MOUSE	Pde12	2.0168
	1	1	SRRT_MOUSE	Srrt	2.0057
	1	1	RS6_MOUSE	Rps6	2.0014
	1	1	LOXE3_MOUSE	Aloxe3	1.9981
	1	1	RNZ2_MOUSE	Elac2	1.997
	1	1	PSA4_MOUSE	Psma4	1.9952
	1	1	LIMC1_MOUSE	Limch1	1.9818
	1	1	EGFLA_MOUSE	Egflam	1.9644
	1	1	EIF3E_MOUSE	Eif3e	1.9426
	1	1	NCBP1_MOUSE	Ncbp1	1.9422
	1	1	TIM50_MOUSE	Timm50	1.9136
	1	1	CO039_MOUSE		1.9041
	1	1	HIC2_MOUSE	Hic2	1.9023
	1	1	J3QJU7_MOUSE	Gm11744	1.8837
	1	1	RN181_MOUSE	Rnf181	1.8761
	1	1	COPB_MOUSE	Copb1	1.8633
	1	1	DDX10_MOUSE	Ddx10	1.827
	1	1	GALT5_MOUSE	Galnt5	1.8247
	1	1	FA98A_MOUSE	Fam98a	1.8091
	1	1	A2AFR2_MOUSE	4930447F04Rik	1.8024
	1	1	IQGA1_MOUSE	Iqgap1	1.8019
	1	1	TRUA_MOUSE	Pus1	1.8011

## Sheet: Input
	Input
	Unique	Total	reference	Gene Symbol	AVG
	1	1	MOSC2_MOUSE	2013-03-02	1.838
	7	9	SEPT2_MOUSE	2013-09-02	2.8598
	1	1	SEPT5_MOUSE	2013-09-05	1.7403
	1	1	SEPT6_MOUSE	2013-09-06	2.0233
	1	1	SEPT7_MOUSE	2013-09-07	3.1673
	4	5	SEPT9_MOUSE	2013-09-09	2.8653
	1	4	SEP11_MOUSE	2013-09-11	2.1912
	1	2	Q9CPN9_MOUSE	2210010C04Rik	3.0396
	1	1	Q3TE80_MOUSE	2410002F23Rik	1.841
	1	1	E9Q9R3_MOUSE	4930451I11Rik	2.2418
	2	3	Q99PA7_MOUSE	4930550L24Rik	2.2678
	1	1	A9C474_MOUSE	A630010A05Rik	2.3941
	8	9	AACS_MOUSE	Aacs	2.2514
	1	1	AAK1_MOUSE	Aak1	2.5076
	16	19	SYAC_MOUSE	Aars	2.8038
	6	6	AASD1_MOUSE	Aarsd1	3.1854
	6	7	AATF_MOUSE	Aatf	2.8686
	1	1	ABCE1_MOUSE	Abce1	2.0886
	5	6	ABCF1_MOUSE	Abcf1	2.4913
	10	13	ABCF2_MOUSE	Abcf2	2.4525
	2	2	ABCF3_MOUSE	Abcf3	3.0392
	1	1	ABHGA_MOUSE	Abhd16a	2.5332
	5	5	THIKA_MOUSE	Acaa1a	2.8618
	11	13	THIM_MOUSE	Acaa2	3.1142
	7	11	ACACA_MOUSE	Acaca	2.4506
	1	1	ACD11_MOUSE	Acad11	1.9332
	1	1	ACAD9_MOUSE	Acad9	2.433
	2	2	ACADM_MOUSE	Acadm	2.1422
	4	4	ACADS_MOUSE	Acads	3.0507
	4	4	THIL_MOUSE	Acat1	3.1528
	5	5	THIC_MOUSE	Acat2	2.731
	4	4	ACINU_MOUSE	Acin1	2.7788
	20	29	ACLY_MOUSE	Acly	2.8944
	4	4	ACOC_MOUSE	Aco1	2.9963
	24	38	ACON_MOUSE	Aco2	2.9329
	3	3	ACOT1_MOUSE	Acot1	2.8588
	2	2	ACO10_MOUSE	Acot10	2.5579
	5	6	BACH_MOUSE	Acot7	2.7954
	1	1	PPA6_MOUSE	Acp6	2.2251
	1	1	ACSF2_MOUSE	Acsf2	2.4359
	2	3	ACSL1_MOUSE	Acsl1	2.3656
	1	1	ACSL3_MOUSE	Acsl3	2.6991
	3	4	ACSL4_MOUSE	Acsl4	2.9009
	20	53	ACTA_MOUSE	Acta2	2.8672
	11	29	ACTB_MOUSE	Actb	3.1627
	7	7	ACL6A_MOUSE	Actl6a	3.0006
	6	13	ACTN1_MOUSE	Actn1	3.3097
	19	20	ACTN4_MOUSE	Actn4	2.9189
	1	1	ARP10_MOUSE	Actr10	2.7359
	4	4	ACTZ_MOUSE	Actr1a	4.0744
	4	4	ACTY_MOUSE	Actr1b	2.6989
	7	8	ARP2_MOUSE	Actr2	2.87
	7	7	ARP3_MOUSE	Actr3	2.8673
	1	1	ARP3B_MOUSE	Actr3b	1.9675
	1	1	ACY1_MOUSE	Acy1	2.271
	2	2	ADA_MOUSE	Ada	1.9131
	4	4	ADDA_MOUSE	Add1	2.9569
	1	1	ADHX_MOUSE	Adh5	3.0415
	2	2	ADPRH_MOUSE	Adprh	3.5447
	1	1	ARHL2_MOUSE	Adprhl2	2.5878
	2	2	ADRM1_MOUSE	Adrm1	2.1349
	3	4	PUR8_MOUSE	Adsl	2.6135
	6	8	PURA2_MOUSE	Adss	3.0523
	3	3	PURA1_MOUSE	Adssl1	3.6791
	1	1	AFG32_MOUSE	Afg3l2	2.0471
	1	1	AGK_MOUSE	Agk	3.6328
	1	1	ELYS_MOUSE	Ahctf1	3.3897
	16	28	SAHH_MOUSE	Ahcy	2.8675
	3	3	E9Q616_MOUSE	Ahnak	2.8997
	8	8	AHSA1_MOUSE	Ahsa1	2.1281
	2	2	AHSA2_MOUSE	Ahsa2	2.333
	2	2	AIFM1_MOUSE	Aifm1	2.3409
	4	6	AIMP1_MOUSE	Aimp1	2.5186
	2	2	AIMP2_MOUSE	Aimp2	3.0408
	1	1	AIP_MOUSE	Aip	3.7974
	2	2	AKAP8_MOUSE	Akap8	2.0781
	6	6	AK1A1_MOUSE	Akr1a1	2.9285
	7	8	ALDR_MOUSE	Akr1b1	2.6543
	1	1	AKCL2_MOUSE	Akr1e2	2.7048
	1	1	ARK72_MOUSE	Akr7a2	1.9144
	1	1	HEM2_MOUSE	Alad	2.7284
	1	4	ALBU_MOUSE	Alb	4.1725
	10	12	P5CS_MOUSE	Aldh18a1	3.1686
	1	1	AL1A1_MOUSE	Aldh1a1	1.8224
	14	29	ALDH2_MOUSE	Aldh2	2.9425
	3	3	AL9A1_MOUSE	Aldh9a1	2.837
	21	48	ALDOA_MOUSE	Aldoa	2.9653
	3	3	AMPD2_MOUSE	Ampd2	2.0133
	2	2	APC5_MOUSE	Anapc5	2.207
	1	1	ANFY1_MOUSE	Ankfy1	3.2874
	2	2	ANR17_MOUSE	Ankrd17	2.9978
	1	1	AN32E_MOUSE	Anp32e	3.5179
	3	4	ANXA1_MOUSE	Anxa1	2.9774
	1	1	ANX11_MOUSE	Anxa11	3.2731
	6	14	ANXA2_MOUSE	Anxa2	4.1143
	2	2	ANXA3_MOUSE	Anxa3	2.337
	4	4	ANXA6_MOUSE	Anxa6	2.2917
	3	3	ANXA7_MOUSE	Anxa7	3.2958
	6	6	AP1B1_MOUSE	Ap1b1	2.8745
	3	4	AP1G1_MOUSE	Ap1g1	2.8988
	5	5	AP1M1_MOUSE	Ap1m1	2.5156
	3	3	AP2A1_MOUSE	Ap2a1	3.4807
	2	3	AP2A2_MOUSE	Ap2a2	2.5194
	2	2	AP2B1_MOUSE	Ap2b1	2.2107
	1	1	AP2M1_MOUSE	Ap2m1	2.1815
	2	3	AB1IP_MOUSE	Apbb1ip	2.6534
	1	1	APEX2_MOUSE	Apex2	2.1908
	1	1	API5_MOUSE	Api5	2.5777
	2	2	AQR_MOUSE	Aqr	2.6718
	5	5	COPD_MOUSE	Arcn1	2.2076
	3	3	ARF1_MOUSE	Arf1	3.3739
	1	1	ARFG1_MOUSE	Arfgap1	3.8058
	2	2	ARFG2_MOUSE	Arfgap2	3.1723
	4	4	A2RSX9_MOUSE	Arfip1	2.9781
	1	1	ARFP2_MOUSE	Arfip2	2.5164
	1	1	ARGI1_MOUSE	Arg1	2.8875
	1	1	GDIR1_MOUSE	Arhgdia	3.1174
	1	1	GDIR2_MOUSE	Arhgdib	3.0818
	16	20	ARHG2_MOUSE	Arhgef2	2.6874
	1	1	ARHG7_MOUSE	Arhgef7	3.7207
	1	1	PRAF3_MOUSE	Arl6ip5	2.7338
	1	1	ARMC6_MOUSE	Armc6	5.0133
	2	2	ARC1B_MOUSE	Arpc1b	2.0536
	1	1	ARRB2_MOUSE	Arrb2	2.8045
	1	1	ARLY_MOUSE	Asl	2.2614
	4	4	ASNA_MOUSE	Asna1	2.3796
	8	22	ASNS_MOUSE	Asns	2.6531
	1	1	ASPH_MOUSE	Asph	3.0435
	2	2	ASGL1_MOUSE	Asrgl1	2.267
	1	1	ASUN_MOUSE	Asun	2.4353
	1	1	ATG3_MOUSE	Atg3	3.0573
	6	8	PUR9_MOUSE	Atic	2.3597
	1	1	ATLA2_MOUSE	Atl2	2.6387
	7	8	AT1A1_MOUSE	Atp1a1	2.9522
	4	8	AT2A1_MOUSE	Atp2a1	3.1364
	4	5	AT2A2_MOUSE	Atp2a2	2.0629
	17	33	ATPA_MOUSE	Atp5a1	2.6622
	20	43	ATPB_MOUSE	Atp5b	3.3958
	2	2	ATPG_MOUSE	Atp5c1	2.3047
	2	2	ATPO_MOUSE	Atp5o	2.5228
	3	3	VA0D1_MOUSE	Atp6v0d1	2.3682
	1	1	VATB2_MOUSE	Atp6v1b2	2.8066
	1	1	ATPF1_MOUSE	Atpaf1	2.407
	4	5	ATX2L_MOUSE	Atxn2l	2.1121
	3	3	BAG6_MOUSE	Bag6	2.6238
	3	3	BCAT2_MOUSE	Bcat2	2.2532
	3	3	BCCIP_MOUSE	Bccip	2.8157
	3	3	BCLF1_MOUSE	Bclaf1	2.1881
	3	3	BIN2_MOUSE	Bin2	2.846
	6	9	BIRC6_MOUSE	Birc6	2.2344
	2	3	BLMH_MOUSE	Blmh	2.5662
	4	4	BOP1_MOUSE	Bop1	3.0968
	1	1	BRD3_MOUSE	Brd3	2.3265
	1	1	BRE_MOUSE	Bre	2.3638
	1	1	BROX_MOUSE	Brox	2.8851
	3	3	BASI_MOUSE	Bsg	2.1777
	1	1	E9QAE3_MOUSE	Btaf1	3.103
	12	13	BTK_MOUSE	Btk	2.8916
	8	8	BUB3_MOUSE	Bub3	2.5125
	5	5	BYST_MOUSE	Bysl	2.8608
	10	11	BZW1_MOUSE	Bzw1	2.263
	4	5	BZW2_MOUSE	Bzw2	2.5249
	4	4	CO3_MOUSE	C3	2.2972
	7	14	CAH1_MOUSE	Ca1	2.8282
	2	2	CAH3_MOUSE	Ca3	3.0646
	1	1	CAB39_MOUSE	Cab39	2.7561
	1	1	CCG2_MOUSE	Cacng2	2.1765
	1	1	CYBP_MOUSE	Cacybp	1.7764
	22	45	B2RQC6_MOUSE	Cad	2.9449
	3	5	CALR_MOUSE	Calr	2.6517
	1	1	CALU_MOUSE	Calu	1.5955
	9	21	CAND1_MOUSE	Cand1	3.2257
	13	20	CALX_MOUSE	Canx	2.57
	9	15	CAPG_MOUSE	Capg	2.9346
	3	3	Q99LB4_MOUSE	Capg	2.9188
	8	9	CAN1_MOUSE	Capn1	2.6106
	1	1	CPNS1_MOUSE	Capns1	2.1282
	3	5	CAPR1_MOUSE	Caprin1	3.3709
	4	4	CAZA1_MOUSE	Capza1	2.3459
	4	4	CAZA2_MOUSE	Capza2	2.7961
	2	2	CAPZB_MOUSE	Capzb	2.6822
	1	2	CARM1_MOUSE	Carm1	2.0284
	4	4	SYCC_MOUSE	Cars	3.0252
	4	4	CATA_MOUSE	Cat	2.1485
	1	1	CBWD1_MOUSE	Cbwd1	2.1603
	2	2	KAT3_MOUSE	Ccbl2	2.9174
	1	1	CD158_MOUSE	Ccdc158	1.6677
	1	1	CCD22_MOUSE	Ccdc22	2.2005
	1	1	CCDC9_MOUSE	Ccdc9	1.9137
	2	3	CCD94_MOUSE	Ccdc94	2.6127
	1	1	CCNA2_MOUSE	Ccna2	3.5245
	10	33	TCPB_MOUSE	Cct2	3.3621
	14	29	TCPG_MOUSE	Cct3	2.7697
	10	23	TCPD_MOUSE	Cct4	2.6787
	9	18	TCPE_MOUSE	Cct5	3.3465
	9	24	TCPZ_MOUSE	Cct6a	3.0968
	3	3	TCPW_MOUSE	Cct6b	2.287
	10	24	TCPH_MOUSE	Cct7	2.7885
	15	35	TCPQ_MOUSE	Cct8	3.0145
	1	1	CD2AP_MOUSE	Cd2ap	2.855
	1	1	CD44_MOUSE	Cd44	4.0635
	17	26	CDC37_MOUSE	Cdc37	3.0173
	1	1	CDC42_MOUSE	Cdc42	3.4169
	3	4	BORG4_MOUSE	Cdc42ep4	3.1528
	10	14	CDC5L_MOUSE	Cdc5l	2.9525
	1	2	CDK12_MOUSE	Cdk12	2.4006
	4	4	CDK6_MOUSE	Cdk6	3.4172
	4	4	CDK7_MOUSE	Cdk7	2.7869
	1	1	CDK9_MOUSE	Cdk9	2.5295
	1	1	CARF_MOUSE	Cdkn2aip	2.1509
	2	2	CEBPZ_MOUSE	Cebpz	2.1787
	1	1	CE112_MOUSE	Cep112	2.2681
	4	4	CFDP1_MOUSE	Cfdp1	2.9186
	2	7	COF1_MOUSE	Cfl1	3.1767
	1	1	CAF1A_MOUSE	Chaf1a	2.0043
	1	1	CAF1B_MOUSE	Chaf1b	3.2846
	4	5	CHD1L_MOUSE	Chd1l	3.1628
	9	11	CHD4_MOUSE	Chd4	2.498
	6	6	CHRD1_MOUSE	Chordc1	2.9372
	1	1	CTF18_MOUSE	Chtf18	1.8529
	12	19	CKAP5_MOUSE	Ckap5	2.7929
	4	4	KCRM_MOUSE	Ckm	3.8168
	8	8	KCRS_MOUSE	Ckmt2	2.8958
	1	2	CLIC1_MOUSE	Clic1	4.0761
	1	1	CLPT1_MOUSE	Clptm1	3.4034
	32	70	CLH_MOUSE	Cltc	2.8321
	1	1	NEUA_MOUSE	Cmas	2.7188
	7	15	CNOT1_MOUSE	Cnot1	3.269
	1	1	CNOTA_MOUSE	Cnot10	2.9856
	1	1	CNOT2_MOUSE	Cnot2	3.1314
	1	1	COG5_MOUSE	Cog5	1.7148
	3	6	CO1A1_MOUSE	Col1a1	2.1088
	2	3	CO1A2_MOUSE	Col1a2	1.9961
	1	1	CO3A1_MOUSE	Col3a1	3.6671
	13	27	COPA_MOUSE	Copa	2.8351
	14	18	COPB_MOUSE	Copb1	3.1318
	5	5	COPB2_MOUSE	Copb2	2.8106
	9	15	COPG1_MOUSE	Copg1	2.867
	3	3	CSN2_MOUSE	Cops2	2.3792
	3	3	CSN3_MOUSE	Cops3	2.6893
	7	7	CSN4_MOUSE	Cops4	3.0224
	1	2	COR1A_MOUSE	Coro1a	2.7407
	5	6	COR1C_MOUSE	Coro1c	2.5579
	1	1	CORO7_MOUSE	Coro7	1.8222
	1	1	CPNE2_MOUSE	Cpne2	3.1421
	8	10	HEM6_MOUSE	Cpox	3.0608
	3	5	CPSF1_MOUSE	Cpsf1	2.0114
	3	3	CPSF2_MOUSE	Cpsf2	2.91
	2	2	CPSF3_MOUSE	Cpsf3	2.2969
	2	2	CPSF6_MOUSE	Cpsf6	3.8044
	2	2	CREB1_MOUSE	Creb1	2.729
	3	3	CRKL_MOUSE	Crkl	3.0946
	3	4	CRNL1_MOUSE	Crnkl1	2.2877
	2	2	QORL1_MOUSE	Cryzl1	2.9279
	8	13	CISY_MOUSE	Cs	2.7975
	1	1	DBPA_MOUSE	Csda	4.5279
	9	9	CSDE1_MOUSE	Csde1	2.3778
	9	9	XPO2_MOUSE	Cse1l	3.0635
	3	3	CSK_MOUSE	Csk	3.0176
	2	2	KC1D_MOUSE	Csnk1d	3.1703
	10	10	CSK21_MOUSE	Csnk2a1	2.6392
	3	3	CSK22_MOUSE	Csnk2a2	2.077
	3	3	CSTF2_MOUSE	Cstf2	2.163
	2	3	CSTF3_MOUSE	Cstf3	2.412
	6	6	CTBP1_MOUSE	Ctbp1	2.7127
	3	3	CTBP2_MOUSE	Ctbp2	2.808
	1	1	CTDP1_MOUSE	Ctdp1	2.8989
	5	7	CGL_MOUSE	Cth	2.86
	3	8	CTNB1_MOUSE	Ctnnb1	3.171
	2	3	CTND1_MOUSE	Ctnnd1	2.5609
	1	1	PYRG1_MOUSE	Ctps1	3.7848
	2	2	CATD_MOUSE	Ctsd	1.8689
	1	1	CUL1_MOUSE	Cul1	2.1031
	6	6	CUL2_MOUSE	Cul2	2.5974
	2	2	CUL3_MOUSE	Cul3	2.9838
	3	3	CUL5_MOUSE	Cul5	2.9
	2	3	CWC22_MOUSE	Cwc22	2.9965
	2	2	CYC2_MOUSE	Cyct	2.8043
	1	1	CYH3_MOUSE	Cyth3	2.4252
	16	28	DDX3L_MOUSE	D1Pas1	2.8784
	1	1	DAD1_MOUSE	Dad1	3.7703
	2	2	RT29_MOUSE	Dap3	3.3014
	2	3	SYDC_MOUSE	Dars	2.9416
	1	1	DCAF7_MOUSE	Dcaf7	3.7587
	5	5	DCPS_MOUSE	Dcps	2.5677
	9	9	DCTN2_MOUSE	Dctn2	3.3279
	7	10	DDB1_MOUSE	Ddb1	2.2893
	3	3	DDI2_MOUSE	Ddi2	3.4463
	6	10	OST48_MOUSE	Ddost	2.6617
	10	12	DDX1_MOUSE	Ddx1	3.0182
	1	1	DDX10_MOUSE	Ddx10	2.6431
	18	34	DDX17_MOUSE	Ddx17	2.6947
	2	2	DDX18_MOUSE	Ddx18	2.7061
	2	2	DDX20_MOUSE	Ddx20	1.8659
	20	42	DDX21_MOUSE	Ddx21	2.8516
	8	8	D3Z0M9_MOUSE	Ddx23	2.7613
	5	6	DDX27_MOUSE	Ddx27	2.7635
	11	18	DX39A_MOUSE	Ddx39a	2.8691
	6	8	DX39B_MOUSE	Ddx39b	2.7126
	3	3	DDX3X_MOUSE	Ddx3x	2.3682
	5	5	DDX41_MOUSE	Ddx41	2.6282
	6	6	DDX42_MOUSE	Ddx42	2.7324
	7	8	DDX46_MOUSE	Ddx46	2.6795
	4	4	DDX47_MOUSE	Ddx47	3.2328
	2	2	DDX49_MOUSE	Ddx49	2.4565
	7	17	DDX5_MOUSE	Ddx5	2.5092
	1	1	DDX50_MOUSE	Ddx50	1.9062
	4	8	DDX6_MOUSE	Ddx6	3.0123
	2	2	DEFI6_MOUSE	Def6	2.2197
	1	1	DEK_MOUSE	Dek	2.8774
	1	1	DERL1_MOUSE	Derl1	2.6616
	1	1	DESM_MOUSE	Des	3.804
	1	1	DGCR8_MOUSE	Dgcr8	3.2924
	1	1	PYRD_MOUSE	Dhodh	2.4919
	22	37	DHX15_MOUSE	Dhx15	2.9891
	1	1	DHX30_MOUSE	Dhx30	2.0269
	1	1	DHX33_MOUSE	Dhx33	2.1775
	7	7	DHX36_MOUSE	Dhx36	2.7043
	1	1	DHX57_MOUSE	Dhx57	1.5841
	19	35	DHX9_MOUSE	Dhx9	2.8232
	2	2	DIEXF_MOUSE	Diexf	1.9989
	9	9	RRP44_MOUSE	Dis3	2.7515
	2	5	ODP2_MOUSE	Dlat	3.3602
	4	9	DLDH_MOUSE	Dld	3.5177
	3	4	ODO2_MOUSE	Dlst	1.9318
	4	5	DNJA1_MOUSE	Dnaja1	3.4887
	1	2	DNJA2_MOUSE	Dnaja2	3.0849
	3	3	DNJA3_MOUSE	Dnaja3	2.2944
	3	3	DNJB1_MOUSE	Dnajb1	2.2521
	4	4	DJB11_MOUSE	Dnajb11	2.9607
	2	2	DJB12_MOUSE	Dnajb12	3.1236
	1	1	G3X922_MOUSE	Dnajc13	3.7735
	3	5	DNJC2_MOUSE	Dnajc2	3.0353
	1	1	E9Q8D0_MOUSE	Dnajc21	2.6939
	1	1	DYN1_MOUSE	Dnm1	1.9369
	9	9	DNM1L_MOUSE	Dnm1l	2.6566
	4	5	DYN2_MOUSE	Dnm2	2.9009
	7	13	DNMT1_MOUSE	Dnmt1	2.3779
	2	2	TDIF2_MOUSE	Dnttip2	2.1105
	2	2	REQU_MOUSE	Dpf2	3.6943
	3	3	DPP3_MOUSE	Dpp3	2.5276
	8	9	DRG1_MOUSE	Drg1	3.5189
	3	3	DRG2_MOUSE	Drg2	2.5346
	2	3	DESP_MOUSE	Dsp	3.5358
	1	2	DUS3L_MOUSE	Dus3l	3.364
	18	27	DYHC1_MOUSE	Dync1h1	2.8237
	3	3	EBP2_MOUSE	Ebna1bp2	3.0888
	1	1	ECI1_MOUSE	Eci1	1.7546
	4	4	ECI2_MOUSE	Eci2	3.1441
	8	11	ECM29_MOUSE	Ecm29	2.4289
	1	1	ECSIT_MOUSE	Ecsit	2.3327
	2	3	EDC4_MOUSE	Edc4	1.853
	1	1	EDEM3_MOUSE	Edem3	2.6711
	29	73	EF1A1_MOUSE	Eef1a1	2.7964
	2	5	EF1B_MOUSE	Eef1b	3.8169
	5	10	EF1D_MOUSE	Eef1d	3.2672
	18	36	EF1G_MOUSE	Eef1g	2.5443
	42	76	EF2_MOUSE	Eef2	2.7786
	2	2	EFNB1_MOUSE	Efnb1	2.5262
	22	31	U5S1_MOUSE	Eftud2	2.8028
	1	1	EHD4_MOUSE	Ehd4	2.1317
	1	1	ECHP_MOUSE	Ehhadh	1.9254
	3	3	EI2BB_MOUSE	Eif2b2	2.4492
	2	2	B1AUN2_MOUSE	Eif2b3	2.8172
	11	12	IF2A_MOUSE	Eif2s1	2.5955
	6	7	IF2B_MOUSE	Eif2s2	3.292
	4	6	IF2G_MOUSE	Eif2s3x	2.406
	32	57	EIF3A_MOUSE	Eif3a	2.644
	21	27	EIF3B_MOUSE	Eif3b	2.9006
	15	30	EIF3C_MOUSE	Eif3c	2.8867
	3	6	EIF3D_MOUSE	Eif3d	3.2058
	16	18	EIF3E_MOUSE	Eif3e	2.6503
	10	12	EIF3F_MOUSE	Eif3f	2.8142
	10	12	EIF3G_MOUSE	Eif3g	2.7169
	11	13	EIF3H_MOUSE	Eif3h	2.6439
	8	8	EIF3I_MOUSE	Eif3i	2.8465
	2	2	EI3JA_MOUSE	Eif3j-1	2.5791
	2	5	EIF3L_MOUSE	Eif3l	3.1385
	8	8	EIF3M_MOUSE	Eif3m	2.8115
	25	44	IF4A1_MOUSE	Eif4a1	2.9929
	12	13	IF4A3_MOUSE	Eif4a3	2.7918
	10	13	IF4B_MOUSE	Eif4b	2.9954
	11	14	IF4G1_MOUSE	Eif4g1	2.908
	9	9	IF4G2_MOUSE	Eif4g2	2.6009
	1	1	F7CBP1_MOUSE	Eif4g2	3.113
	2	5	IF4G3_MOUSE	Eif4g3	3.1184
	3	4	IF5_MOUSE	Eif5	2.7735
	5	8	IF2P_MOUSE	Eif5b	3.3747
	1	1	IF6_MOUSE	Eif6	4.8124
	3	5	ELAV1_MOUSE	Elavl1	2.9148
	1	2	ELMO1_MOUSE	Elmo1	2.7822
	1	1	ELMD1_MOUSE	Elmod1	1.9775
	1	1	ELP3_MOUSE	Elp3	1.7766
	4	4	EMC1_MOUSE	Emc1	3.0809
	2	2	EMAL4_MOUSE	Eml4	3.2584
	31	64	ENOA_MOUSE	Eno1	2.911
	8	8	ENOB_MOUSE	Eno3	2.7514
	19	42	SYEP_MOUSE	Eprs	2.851
	2	2	EPS15_MOUSE	Eps15	2.2501
	1	1	ERAL1_MOUSE	Eral1	2.7484
	4	5	ERLN1_MOUSE	Erlin1	2.9287
	1	1	ERLN2_MOUSE	Erlin2	2.2651
	3	4	ERMP1_MOUSE	Ermp1	2.6767
	1	2	ERO1A_MOUSE	Ero1l	1.9674
	2	2	ESYT2_MOUSE	Esyt2	2.835
	5	9	ERF1_MOUSE	Etf1	2.7873
	2	4	ETFA_MOUSE	Etfa	2.0678
	3	3	EWS_MOUSE	Ewsr1	2.8201
	1	1	EXOC2_MOUSE	Exoc2	2.7909
	2	2	EXOSX_MOUSE	Exosc10	3.4459
	1	1	EXOS9_MOUSE	Exosc9	2.9105
	11	20	EZRI_MOUSE	Ezr	2.6975
	3	4	FAF1_MOUSE	Faf1	2.5551
	1	1	NIBL1_MOUSE	Fam129b	3.0891
	1	1	F175B_MOUSE	Fam175b	2.6842
	4	4	F203A_MOUSE	Fam203a	2.728
	1	1	F213A_MOUSE	Fam213a	2.5163
	1	1	FA40A_MOUSE	Fam40a	1.5713
	1	1	FA40B_MOUSE	Fam40b	1.5915
	3	3	FA50A_MOUSE	Fam50a	2.9941
	2	2	FA98B_MOUSE	Fam98b	2.8648
	1	1	FANCI_MOUSE	Fanci	1.9018
	1	1	SYFA_MOUSE	Farsa	4.0292
	3	4	SYFB_MOUSE	Farsb	2.5342
	32	75	FAS_MOUSE	Fasn	2.7784
	4	4	FBRL_MOUSE	Fbl	2.9148
	4	5	F16P2_MOUSE	Fbp2	2.8464
	1	1	FBX3_MOUSE	Fbxo3	3.8032
	1	1	FBX30_MOUSE	Fbxo30	2.4018
	6	6	FPPS_MOUSE	Fdps	2.4456
	1	1	ADRO_MOUSE	Fdxr	3.0246
	1	1	HEMH_MOUSE	Fech	2.6873
	4	4	FEN1_MOUSE	Fen1	2.2481
	1	1	Q91Z50_MOUSE	Fen1	3.514
	11	18	URP2_MOUSE	Fermt3	3.1572
	4	4	FIBB_MOUSE	Fgb	3.0947
	1	1	FR1OP_MOUSE	Fgfr1op	2.9649
	2	2	FIBG_MOUSE	Fgg	3.2201
	12	14	FUMH_MOUSE	Fh	2.7992
	1	2	FIGL1_MOUSE	Fignl1	2.7071
	3	3	FIP1_MOUSE	Fip1l1	2.7919
	3	5	FKBP4_MOUSE	Fkbp4	2.6919
	1	3	FLII_MOUSE	Flii	2.5431
	15	22	FLNA_MOUSE	Flna	2.8212
	1	1	FLNB_MOUSE	Flnb	2.414
	1	1	FNTA_MOUSE	Fnta	2.2122
	3	4	RRMJ3_MOUSE	Ftsj3	2.7782
	1	1	MTR1_MOUSE	Ftsjd2	2.2058
	12	13	FUBP1_MOUSE	Fubp1	2.5641
	1	1	A2AJ72_MOUSE	Fubp3	2.2158
	4	5	FUS_MOUSE	Fus	3.0443
	5	6	FXR1_MOUSE	Fxr1	2.8432
	1	1	FXR2_MOUSE	Fxr2	3.9207
	1	1	Q6P5B5_MOUSE	Fxr2	2.8603
	2	2	UIF_MOUSE	Fyttd1	2.2615
	6	9	G3BP1_MOUSE	G3bp1	2.2869
	1	1	GABPA_MOUSE	Gabpa	2.6576
	5	8	GALK1_MOUSE	Galk1	3.0555
	4	4	Q9JIA6_MOUSE	Galk1	2.9065
	9	9	GANAB_MOUSE	Ganab	2.4882
	14	26	G3P_MOUSE	Gapdh	3.2249
	2	2	G3PT_MOUSE	Gapdhs	1.7707
	3	5	GAPD1_MOUSE	Gapvd1	2.2816
	15	19	SYG_MOUSE	Gars	2.5068
	16	22	PUR2_MOUSE	Gart	3.0898
	1	1	P66A_MOUSE	Gatad2a	2.0641
	4	5	P66B_MOUSE	Gatad2b	2.5575
	2	2	KBL_MOUSE	Gcat	2.8516
	1	1	E9QNN9_MOUSE	Gcfc1	1.8997
	1	1	GCFC2_MOUSE	Gcfc2	2.5663
	6	12	Q8BIX2_MOUSE	Gcn1l1	2.7612
	3	6	E9PVA8_MOUSE	Gcn1l1	2.8066
	3	3	GDIA_MOUSE	Gdi1	2.7541
	9	16	GDIB_MOUSE	Gdi2	2.8714
	2	4	GFI1B_MOUSE	Gfi1b	1.899
	5	6	EFGM_MOUSE	Gfm1	2.8047
	1	1	RRF2M_MOUSE	Gfm2	3.0807
	10	10	GFPT1_MOUSE	Gfpt1	2.9583
	4	5	GLRX3_MOUSE	Glrx3	2.1468
	4	4	GT251_MOUSE	Glt25d1	2.3009
	1	1	DHE3_MOUSE	Glud1	3.6854
	3	3	GMDS_MOUSE	Gmds	2.4048
	1	1	GMPPB_MOUSE	Gmppb	4.2571
	1	1	GMPR2_MOUSE	Gmpr2	2.1457
	15	18	GUAA_MOUSE	Gmps	2.8471
	1	3	GNAI1_MOUSE	Gnai1	2.7263
	3	3	GNAI2_MOUSE	Gnai2	2.64
	2	2	GNAS1_MOUSE	Gnas	2.2189
	1	2	GBB1_MOUSE	Gnb1	2.6941
	5	14	GBLP_MOUSE	Gnb2l1	3.1099
	2	2	GNL1_MOUSE	Gnl1	1.8687
	2	4	GNL3_MOUSE	Gnl3	2.9969
	1	1	GOGA2_MOUSE	Golga2	3.5377
	9	11	AATC_MOUSE	Got1	2.6394
	12	16	AATM_MOUSE	Got2	2.9472
	8	9	GPDM_MOUSE	Gpd2	2.7959
	2	2	GEPH_MOUSE	Gphn	1.7508
	5	10	G6PI_MOUSE	Gpi	2.6672
	1	1	GPR98_MOUSE	Gpr98	1.9224
	1	1	ALAT1_MOUSE	Gpt	3.3937
	1	1	GRHPR_MOUSE	Grhpr	2.3854
	1	1	GRID1_MOUSE	Grid1	1.5591
	2	2	GRSF1_MOUSE	Grsf1	2.7394
	1	1	GSK3A_MOUSE	Gsk3a	3.0132
	5	6	ERF3A_MOUSE	Gspt1	2.5155
	1	1	TF2H4_MOUSE	Gtf2h4	2.3951
	5	10	GTF2I_MOUSE	Gtf2i	3.0105
	1	1	GTPB1_MOUSE	Gtpbp1	3.0397
	1	1	NOG1_MOUSE	Gtpbp4	2.7901
	1	1	GLYG_MOUSE	Gyg1	2.8343
	1	1	GYS1_MOUSE	Gys1	2.8258
	3	3	H2AY_MOUSE	H2afy	2.0459
	20	22	ECHA_MOUSE	Hadha	3.1058
	8	9	ECHB_MOUSE	Hadhb	3.0228
	3	5	HUTH_MOUSE	Hal	2.7546
	2	2	SYHC_MOUSE	Hars	2.4035
	7	7	HAT1_MOUSE	Hat1	2.7596
	1	1	HAUS5_MOUSE	Haus5	3.764
	2	2	HBA_MOUSE	Hba	3.5095
	1	4	HBB1_MOUSE	Hbb-b1	2.5838
	1	1	HBS1L_MOUSE	Hbs1l	3.8951
	1	2	HCFC1_MOUSE	Hcfc1	1.8899
	2	2	HDAC1_MOUSE	Hdac1	2.8746
	7	7	HDGF_MOUSE	Hdgf	2.9451
	18	33	VIGLN_MOUSE	Hdlbp	3.1352
	6	9	G3X9B1_MOUSE	Heatr1	2.3461
	2	2	B9EJR8_MOUSE	Heatr2	2.6504
	4	5	HEAT3_MOUSE	Heatr3	2.3776
	4	4	HELLS_MOUSE	Hells	2.8786
	1	1	HERC2_MOUSE	Herc2	2.1958
	1	1	HGS_MOUSE	Hgs	2.6754
	2	2	HIBCH_MOUSE	Hibch	2.5748
	1	2	HIC2_MOUSE	Hic2	2.1122
	1	2	HIF1N_MOUSE	Hif1an	3.1593
	2	4	H12_MOUSE	Hist1h1c	2.3249
	4	13	H2A1F_MOUSE	Hist1h2af	3.0758
	2	5	H2B1A_MOUSE	Hist1h2ba	1.9927
	4	7	H2B1B_MOUSE	Hist1h2bb	3.891
	5	9	H31_MOUSE	Hist1h3a	1.967
	9	19	H4_MOUSE	Hist1h4a	2.6281
	7	7	HXK1_MOUSE	Hk1	2.9097
	8	10	HXK2_MOUSE	Hk2	2.6257
	4	4	HKDC1_MOUSE	Hkdc1	1.9252
	1	1	D3Z2Q7_MOUSE	Hmcn1	2.0643
	1	1	HMGN5_MOUSE	Hmgn5	3.2289
	1	1	ROA0_MOUSE	Hnrnpa0	3.2591
	6	9	ROA1_MOUSE	Hnrnpa1	3.1129
	12	24	ROA2_MOUSE	Hnrnpa2b1	2.5488
	14	21	ROA3_MOUSE	Hnrnpa3	2.83
	9	11	ROAA_MOUSE	Hnrnpab	2.786
	18	24	HNRPC_MOUSE	Hnrnpc	2.9807
	5	9	HNRPD_MOUSE	Hnrnpd	3.2653
	10	14	HNRPF_MOUSE	Hnrnpf	2.9821
	6	11	HNRH1_MOUSE	Hnrnph1	3.7483
	2	3	HNRH2_MOUSE	Hnrnph2	3.6355
	1	1	D3Z3N4_MOUSE	Hnrnph3	3.0305
	8	20	HNRPK_MOUSE	Hnrnpk	3.3075
	4	6	HNRPL_MOUSE	Hnrnpl	2.2338
	39	47	HNRPM_MOUSE	Hnrnpm	2.8212
	5	8	Q8VHM5_MOUSE	Hnrnpr	2.8121
	16	29	HNRPU_MOUSE	Hnrnpu	2.8966
	3	3	HNRL1_MOUSE	Hnrnpul1	2.4944
	3	3	HNRL2_MOUSE	Hnrnpul2	3.5909
	4	6	HNRDL_MOUSE	Hnrpdl	2.0982
	1	2	HP1B3_MOUSE	Hp1bp3	2.7577
	1	1	DHB12_MOUSE	Hsd17b12	3.4247
	5	7	DHB4_MOUSE	Hsd17b4	3.2061
	47	101	HS90A_MOUSE	Hsp90aa1	2.7055
	33	112	HS90B_MOUSE	Hsp90ab1	3.032
	35	61	ENPL_MOUSE	Hsp90b1	2.7001
	1	1	HSP7E_MOUSE	Hspa14	1.8879
	6	15	HS71A_MOUSE	Hspa1a	2.9224
	8	21	HSP72_MOUSE	Hspa2	2.6862
	15	29	HSP74_MOUSE	Hspa4	3.1623
	2	3	Q3U2G2_MOUSE	Hspa4	2.5601
	8	10	HS74L_MOUSE	Hspa4l	3.04
	39	92	GRP78_MOUSE	Hspa5	3.1545
	33	84	HSP7C_MOUSE	Hspa8	3.064
	33	70	GRP75_MOUSE	Hspa9	2.9517
	4	4	HPBP1_MOUSE	Hspbp1	2.435
	21	51	CH60_MOUSE	Hspd1	3.0172
	20	38	HS105_MOUSE	Hsph1	3.1913
	3	3	HTRA2_MOUSE	Htra2	2.9185
	6	9	HUWE1_MOUSE	Huwe1	2.4005
	12	12	HYOU1_MOUSE	Hyou1	2.8716
	8	21	IGEB_MOUSE	Iap	3.6542
	15	22	SYIC_MOUSE	Iars	2.745
	3	3	SYIM_MOUSE	Iars2	2.7332
	16	16	IDE_MOUSE	Ide	2.8326
	8	8	IDHC_MOUSE	Idh1	2.5313
	5	7	IDHP_MOUSE	Idh2	2.8538
	8	11	IDH3A_MOUSE	Idh3a	2.7051
	7	10	Q91VA7_MOUSE	Idh3b	2.7366
	4	4	IDHG1_MOUSE	Idh3g	2.7883
	2	2	Q61635_MOUSE	Ifi47	2.793
	8	8	IGBP1_MOUSE	Igbp1	3.0586
	1	2	IGB1B_MOUSE	Igbp1b	1.9676
	1	1	IGH1M_MOUSE	Ighg1	1.7181
	4	4	RED_MOUSE	Ik	2.5276
	1	1	IKIP_MOUSE	Ikbip	4.0855
	2	3	ELP1_MOUSE	Ikbkap	2.9034
	10	13	ILF2_MOUSE	Ilf2	2.9465
	9	11	ILF3_MOUSE	Ilf3	2.7842
	3	3	ILK_MOUSE	Ilk	1.9439
	2	2	ILKAP_MOUSE	Ilkap	2.4021
	13	13	IMMT_MOUSE	Immt	2.8302
	1	1	IMPA1_MOUSE	Impa1	3.3768
	8	14	IMDH2_MOUSE	Impdh2	3.0552
	1	2	AINX_MOUSE	Ina	2.3278
	1	1	SHIP1_MOUSE	Inpp5d	2.791
	1	1	INT7_MOUSE	Ints7	1.8326
	1	1	IPO4_MOUSE	Ipo4	1.9758
	14	20	IPO5_MOUSE	Ipo5	3.0339
	6	12	IPO7_MOUSE	Ipo7	2.7501
	1	1	IPO8_MOUSE	Ipo8	2.0742
	7	12	IQGA1_MOUSE	Iqgap1	3.4844
	2	2	I2BP1_MOUSE	Irf2bp1	2.2541
	1	1	I20L2_MOUSE	Isg20l2	1.7073
	1	1	ISOC1_MOUSE	Isoc1	2.7173
	3	7	ITB1_MOUSE	Itgb1	3.1565
	3	3	IVD_MOUSE	Ivd	2.9727
	1	1	JAK3_MOUSE	Jak3	2.0051
	15	18	SYK_MOUSE	Kars	2.4669
	3	3	KAT7_MOUSE	Kat7	2.7156
	1	1	KBP_MOUSE	Kbp	3.8479
	4	5	KDM1A_MOUSE	Kdm1a	2.927
	1	1	KDM3A_MOUSE	Kdm3a	1.5839
	18	33	FUBP2_MOUSE	Khsrp	3.1166
	2	2	K0020_MOUSE	Kiaa0020	2.6474
	5	8	CLU_MOUSE	Kiaa0664	2.4295
	1	2	CIP2A_MOUSE	Kiaa1524	3.0965
	3	3	KIF11_MOUSE	Kif11	1.9678
	2	2	KIF15_MOUSE	Kif15	2.751
	1	1	KI20B_MOUSE	Kif20b	2.3387
	1	1	KIF22_MOUSE	Kif22	2.8976
	4	4	KIF2A_MOUSE	Kif2a	2.7192
	1	1	KIF2B_MOUSE	Kif2b	2.8074
	1	1	KIF2C_MOUSE	Kif2c	2.4908
	1	1	KIF3A_MOUSE	Kif3a	2.6761
	1	1	KIF4_MOUSE	Kif4	2.2803
	2	2	KIF5A_MOUSE	Kif5a	3.1444
	4	4	KINH_MOUSE	Kif5b	3.1423
	1	1	KIN17_MOUSE	Kin	3.7822
	5	12	IMA2_MOUSE	Kpna2	2.7856
	17	30	IMB1_MOUSE	Kpnb1	2.9441
	3	4	KRR1_MOUSE	Krr1	2.4743
	4	4	KTI12_MOUSE	Kti12	3.5155
	1	1	KTN1_MOUSE	Ktn1	2.5216
	2	2	L2HDH_MOUSE	L2hgdh	2.4602
	1	1	T3HPD_MOUSE	L3hypdh	3.2889
	2	2	LANC1_MOUSE	Lancl1	2.3897
	2	4	AMPL_MOUSE	Lap3	2.4692
	2	2	LARP1_MOUSE	Larp1	2.0831
	5	11	LARP4_MOUSE	Larp4	2.4709
	2	2	LAR4B_MOUSE	Larp4b	3.4762
	1	1	LARP7_MOUSE	Larp7	2.6579
	16	28	SYLC_MOUSE	Lars	2.8405
	3	3	LAS1L_MOUSE	Las1l	3.0144
	4	5	LBR_MOUSE	Lbr	3.4942
	7	7	PLSL_MOUSE	Lcp1	2.4252
	12	24	LDHA_MOUSE	Ldha	2.6742
	3	3	LDHB_MOUSE	Ldhb	2.3402
	1	1	LEO1_MOUSE	Leo1	3.737
	9	10	LETM1_MOUSE	Letm1	3.2241
	1	1	LIAS_MOUSE	Lias	2.9037
	6	9	DNLI1_MOUSE	Lig1	2.5962
	2	2	DNLI3_MOUSE	Lig3	2.9137
	14	24	LMNA_MOUSE	Lmna	2.9707
	14	28	LMNB1_MOUSE	Lmnb1	2.6884
	20	27	LONM_MOUSE	Lonp1	2.9759
	1	2	LONP2_MOUSE	Lonp2	2.4263
	1	1	MBOA5_MOUSE	Lpcat3	2.8801
	1	1	LIPL_MOUSE	Lpl	2.4686
	1	1	LRCH3_MOUSE	Lrch3	2.9738
	3	3	AMRP_MOUSE	Lrpap1	3.2088
	23	41	LPPRC_MOUSE	Lrpprc	2.6819
	1	1	LRC40_MOUSE	Lrrc40	2.1295
	2	2	LRC47_MOUSE	Lrrc47	2.9385
	1	1	LRC59_MOUSE	Lrrc59	2.3006
	1	2	LRTM1_MOUSE	Lrtm1	1.897
	2	2	LSG1_MOUSE	Lsg1	2.2107
	1	1	LS14B_MOUSE	Lsm14b	2.2145
	2	2	ERG7_MOUSE	Lss	2.7396
	1	1	LKHA4_MOUSE	Lta4h	2.2374
	1	1	LUC7L_MOUSE	Luc7l	3.45
	2	2	LC7L2_MOUSE	Luc7l2	3.5191
	2	2	LYAR_MOUSE	Lyar	2.8007
	2	5	LYZ1_MOUSE	Lyz1	3.4369
	1	1	LZTL1_MOUSE	Lztfl1	2.5337
	2	2	MAK16_MOUSE	Mak16	2.8312
	1	1	MAL2_MOUSE	Mal2	2.3073
	8	9	MK01_MOUSE	Mapk1	2.8631
	2	2	MK14_MOUSE	Mapk14	2.491
	3	3	MK03_MOUSE	Mapk3	2.0674
	1	1	MARE1_MOUSE	Mapre1	3.4707
	1	1	MARF1_MOUSE	Marf1	1.8207
	10	13	SYMC_MOUSE	Mars	2.7961
	12	14	METK2_MOUSE	Mat2a	2.8114
	2	2	MAT2B_MOUSE	Mat2b	3.6644
	15	20	MATR3_MOUSE	Matr3	2.6168
	22	32	MCM2_MOUSE	Mcm2	3.0187
	17	24	MCM3_MOUSE	Mcm3	3.201
	18	23	MCM4_MOUSE	Mcm4	3.2019
	23	27	MCM5_MOUSE	Mcm5	2.6889
	19	24	MCM6_MOUSE	Mcm6	2.6168
	24	35	MCM7_MOUSE	Mcm7	3.0854
	2	2	MCMBP_MOUSE	Mcmbp	2.8279
	3	3	MDHC_MOUSE	Mdh1	2.8442
	7	18	MDHM_MOUSE	Mdh2	2.7369
	1	1	MAOX_MOUSE	Me1	1.5247
	3	3	MECR_MOUSE	Mecr	2.8143
	2	2	MED17_MOUSE	Med17	2.6152
	3	3	AMPM1_MOUSE	Metap1	2.7283
	2	2	MET13_MOUSE	Mettl13	3.0747
	1	1	MFN1_MOUSE	Mfn1	2.7162
	2	2	NCOAT_MOUSE	Mgea5	2.8338
	11	12	E9PVX6_MOUSE	Mki67	2.7515
	1	1	MK67I_MOUSE	Mki67ip	3.8767
	1	1	MLEC_MOUSE	Mlec	3.0957
	1	1	MMP16_MOUSE	Mmp16	1.8826
	1	1	MOCS1_MOUSE	Mocs1	2.6437
	6	11	MOGS_MOUSE	Mogs	2.4927
	3	3	MOV10_MOUSE	Mov10	1.8692
	1	1	3MG_MOUSE	Mpg	2.6213
	2	2	MPP10_MOUSE	Mphosph10	2.9249
	3	3	MRE11_MOUSE	Mre11a	2.9468
	5	5	RM37_MOUSE	Mrpl37	2.58
	3	3	RM38_MOUSE	Mrpl38	2.565
	4	4	RM39_MOUSE	Mrpl39	3.0835
	2	2	RT22_MOUSE	Mrps22	2.9811
	2	2	RT27_MOUSE	Mrps27	2.4367
	3	3	RT31_MOUSE	Mrps31	2.2179
	1	1	RT09_MOUSE	Mrps9	2.9652
	19	20	MSH2_MOUSE	Msh2	2.7832
	9	15	MSH6_MOUSE	Msh6	2.981
	18	19	MOES_MOUSE	Msn	3.0061
	2	2	MSTO1_MOUSE	Msto1	3.0639
	5	5	MTA1_MOUSE	Mta1	2.8762
	4	4	MTA2_MOUSE	Mta2	2.7675
	1	1	ATP8_MOUSE	Mtatp8	2.416
	1	1	LYRIC_MOUSE	Mtdh	2.9925
	35	57	C1TC_MOUSE	Mthfd1	3.0663
	12	18	C1TM_MOUSE	Mthfd1l	2.7825
	3	3	MTDC_MOUSE	Mthfd2	3.5251
	1	1	MTSS1_MOUSE	Mtss1	2.6649
	3	3	MUTA_MOUSE	Mut	2.3721
	3	3	MVP_MOUSE	Mvp	3.1395
	18	38	MBB1A_MOUSE	Mybbp1a	2.807
	1	1	MYEF2_MOUSE	Myef2	1.956
	2	2	MYG1_MOUSE	Myg1	2.1496
	29	57	MYH10_MOUSE	Myh10	3.1805
	2	7	MYH11_MOUSE	Myh11	3.5244
	1	3	MYH14_MOUSE	Myh14	2.7675
	17	30	MYH9_MOUSE	Myh9	3.119
	1	1	MYL1_MOUSE	Myl1	3.1871
	2	2	MYLK_MOUSE	Mylk	2.0261
	3	3	MYO1C_MOUSE	Myo1c	2.1021
	1	1	MYO1D_MOUSE	Myo1d	3.3289
	1	1	MYOTI_MOUSE	Myot	2.8769
	15	16	NAA15_MOUSE	Naa15	2.7785
	1	1	G3X8Y3_MOUSE	Naa15	2.9634
	6	6	NAA25_MOUSE	Naa25	2.1368
	1	1	NAA30_MOUSE	Naa30	2.8505
	1	1	NACAM_MOUSE	Naca	3.6818
	4	4	NAKD1_MOUSE	Nadkd1	3.258
	1	1	NAF1_MOUSE	Naf1	2.3283
	8	10	Q99J77_MOUSE	Nans	2.8439
	4	6	NP1L1_MOUSE	Nap1l1	3.2455
	1	1	SNAG_MOUSE	Napg	3.2108
	2	3	SYNC_MOUSE	Nars	2.5043
	4	4	NAT10_MOUSE	Nat10	2.5932
	3	3	CND1_MOUSE	Ncapd2	2.4106
	3	4	E9PWG6_MOUSE	Ncapg	3.2019
	2	2	CNDG2_MOUSE	Ncapg2	2.3239
	5	5	NCBP1_MOUSE	Ncbp1	2.4846
	29	77	NUCL_MOUSE	Ncl	3.0024
	1	1	NDRG3_MOUSE	Ndrg3	2.0313
	4	4	NDUAA_MOUSE	Ndufa10	1.9735
	1	1	NDUF7_MOUSE	Ndufaf7	3.5117
	9	12	NDUS1_MOUSE	Ndufs1	2.9205
	7	8	NDUS2_MOUSE	Ndufs2	2.44
	1	1	NDUS3_MOUSE	Ndufs3	2.398
	4	4	NDUV1_MOUSE	Ndufv1	1.7531
	1	1	Q3U422_MOUSE	Ndufv3	2.3156
	5	5	A2AQA9_MOUSE	Neb	2.4933
	16	29	NEDD4_MOUSE	Nedd4	2.988
	2	2	NEMF_MOUSE	Nemf	2.1505
	1	1	NFS1_MOUSE	Nfs1	2.4805
	1	1	NFYC_MOUSE	Nfyc	2.5598
	1	1	NGDN_MOUSE	Ngdn	3.1015
	1	2	NID2_MOUSE	Nid2	1.6325
	2	2	NLE1_MOUSE	Nle1	2.6086
	2	2	NEUL_MOUSE	Nln	2.3296
	4	4	NOC2L_MOUSE	Noc2l	2.5511
	3	3	NOL11_MOUSE	Nol11	2.2028
	1	1	NOL7_MOUSE	Nol7	3.2782
	11	17	E9Q5C9_MOUSE	Nolc1	2.281
	2	2	NOMO1_MOUSE	Nomo1	2.417
	5	8	NONO_MOUSE	Nono	2.2228
	1	1	NOP14_MOUSE	Nop14	3.3708
	8	11	NOP2_MOUSE	Nop2	2.5212
	6	9	NOP56_MOUSE	Nop56	2.6782
	5	6	NOP58_MOUSE	Nop58	2.801
	11	13	PSA_MOUSE	Npepps	2.6416
	2	2	NPL4_MOUSE	Nploc4	1.539
	12	15	NPM_MOUSE	Npm1	2.9339
	1	1	NSDHL_MOUSE	Nsdhl	2.2908
	3	3	NSF_MOUSE	Nsf	3.2467
	10	10	NSF1C_MOUSE	Nsfl1c	3.1768
	1	1	NSL1_MOUSE	Nsl1	1.6044
	1	1	G3XA30_MOUSE	Nsmce4a	1.7386
	13	16	NSUN2_MOUSE	Nsun2	2.8143
	1	1	NSUN5_MOUSE	Nsun5	2.7559
	1	1	NUB1_MOUSE	Nub1	2.1929
	1	1	NUCB1_MOUSE	Nucb1	2.7957
	18	18	NUDC_MOUSE	Nudc	2.4534
	1	3	NUDC3_MOUSE	Nudcd3	1.9864
	9	9	NU107_MOUSE	Nup107	2.4187
	2	3	NU133_MOUSE	Nup133	2.9209
	1	1	E9Q3G8_MOUSE	Nup153	2.4231
	5	9	NU155_MOUSE	Nup155	2.9573
	4	9	NU160_MOUSE	Nup160	2.5704
	2	2	B9EJ54_MOUSE	Nup205	1.9662
	1	1	NU214_MOUSE	Nup214	1.8763
	2	2	NUP53_MOUSE	Nup35	3.4135
	1	1	NUP37_MOUSE	Nup37	3.3014
	3	3	NUP43_MOUSE	Nup43	2.9475
	1	1	NUP50_MOUSE	Nup50	2.6128
	1	1	NUP54_MOUSE	Nup54	4.2301
	3	3	NUP88_MOUSE	Nup88	2.5608
	6	6	NUP93_MOUSE	Nup93	2.52
	1	1	Q6PFD9_MOUSE	Nup98	3.5668
	2	3	NUPL2_MOUSE	Nupl2	1.6355
	7	7	NVL_MOUSE	Nvl	2.9993
	3	5	NXF1_MOUSE	Nxf1	3.165
	2	2	NXN_MOUSE	Nxn	2.4806
	10	10	OAT_MOUSE	Oat	3.0746
	2	2	ODO1_MOUSE	Ogdh	2.522
	3	3	OGT1_MOUSE	Ogt	1.8952
	5	6	OLA1_MOUSE	Ola1	2.9156
	1	1	E9Q564_MOUSE	Olfr608	2.4569
	7	7	OPA1_MOUSE	Opa1	3.1808
	2	2	OPTN_MOUSE	Optn	2.3956
	4	4	ORC1_MOUSE	Orc1	2.684
	2	2	ORC3_MOUSE	Orc3	1.8275
	1	1	ORC4_MOUSE	Orc4	2.6274
	2	2	ORC5_MOUSE	Orc5	2.76
	3	4	B9EJ86_MOUSE	Osbpl8	2.8309
	6	10	PDIA1_MOUSE	P4hb	2.7036
	17	20	PA2G4_MOUSE	Pa2g4	2.5855
	25	54	PABP1_MOUSE	Pabpc1	2.6995
	6	9	A3KFU8_MOUSE	Pabpc4	2.4962
	2	2	G5E8X2_MOUSE	Pabpc4l	2.1957
	1	2	PABP2_MOUSE	Pabpn1	2.9462
	3	3	PAF1_MOUSE	Paf1	2.8206
	3	4	LIS1_MOUSE	Pafah1b1	2.4138
	14	21	PUR6_MOUSE	Paics	3.0966
	2	2	PK1IP_MOUSE	Pak1ip1	2.2013
	5	6	PARK7_MOUSE	Park7	2.4494
	9	10	PARP1_MOUSE	Parp1	2.6421
	3	4	Q921K2_MOUSE	Parp1	2.4699
	2	2	TOPK_MOUSE	Pbk	2.2725
	6	10	PCBP1_MOUSE	Pcbp1	3.0926
	3	4	PCBP2_MOUSE	Pcbp2	2.612
	1	1	PCID2_MOUSE	Pcid2	3.547
	3	3	PCKGM_MOUSE	Pck2	2.661
	1	3	PCNA_MOUSE	Pcna	3.3617
	3	3	PCY1A_MOUSE	Pcyt1a	3.0005
	1	1	PCY2_MOUSE	Pcyt2	1.5618
	1	1	HAP28_MOUSE	Pdap1	2.7747
	5	9	RRP5_MOUSE	Pdcd11	2.5758
	1	1	PDCD2_MOUSE	Pdcd2	2.7815
	6	6	PDC6I_MOUSE	Pdcd6ip	2.9645
	1	1	F6QFD1_MOUSE	Pde4d	1.6396
	6	7	ODPA_MOUSE	Pdha1	2.4704
	2	2	ODPB_MOUSE	Pdhb	2.8132
	14	22	PDIA3_MOUSE	Pdia3	2.5269
	16	17	PDIA4_MOUSE	Pdia4	2.68
	14	25	PDIA6_MOUSE	Pdia6	3.3177
	1	1	PDK1_MOUSE	Pdk1	2.4418
	2	2	PDK3_MOUSE	Pdk3	3.4316
	5	6	PDS5A_MOUSE	Pds5a	2.9143
	4	4	PDS5B_MOUSE	Pds5b	2.4992
	2	2	PDXD1_MOUSE	Pdxdc1	2.8756
	3	7	PEBP1_MOUSE	Pebp1	3.2672
	1	1	PELP1_MOUSE	Pelp1	2.915
	1	1	PEPD_MOUSE	Pepd	2.1071
	2	3	PEX5_MOUSE	Pex5	2.6955
	6	13	PUR4_MOUSE	Pfas	2.8568
	8	8	K6PL_MOUSE	Pfkl	3.1336
	7	7	K6PF_MOUSE	Pfkm	2.866
	4	5	K6PP_MOUSE	Pfkp	2.4873
	3	5	PROF1_MOUSE	Pfn1	3.3712
	3	6	PGAM1_MOUSE	Pgam1	2.2567
	1	1	PGAM2_MOUSE	Pgam2	2.2342
	13	23	6PGD_MOUSE	Pgd	2.7993
	19	31	PGK1_MOUSE	Pgk1	2.5553
	9	9	PGM1_MOUSE	Pgm1	2.4306
	1	1	PGM5_MOUSE	Pgm5	2.2793
	2	2	PHAX_MOUSE	Phax	2.6857
	6	10	PHB_MOUSE	Phb	2.462
	7	14	PHB2_MOUSE	Phb2	2.6185
	2	2	JADE1_MOUSE	Phf17	2.4133
	8	19	SERA_MOUSE	Phgdh	2.865
	1	1	GPI8_MOUSE	Pigk	2.3027
	2	2	PIHD1_MOUSE	Pih1d1	2.6811
	1	1	P85A_MOUSE	Pik3r1	2.6307
	1	1	PI42A_MOUSE	Pip4k2a	2.3299
	9	9	PREP_MOUSE	Pitrm1	2.5525
	4	5	KPYR_MOUSE	Pklr	3.1504
	25	73	KPYM_MOUSE	Pkm	3.1063
	1	1	PKN1_MOUSE	Pkn1	2.2989
	1	2	PA24A_MOUSE	Pla2g4a	2.9607
	5	5	PLAP_MOUSE	Plaa	3.2133
	2	2	PLBL1_MOUSE	Plbd1	3.2117
	8	9	PLEC_MOUSE	Plec	2.7703
	2	2	PLEK_MOUSE	Plek	3.5965
	1	1	PLOD3_MOUSE	Plod3	1.7857
	1	1	PML_MOUSE	Pml	1.844
	2	2	PININ_MOUSE	Pnn	2.7629
	1	1	PNPH_MOUSE	Pnp	2.4281
	1	1	POF1B_MOUSE	Pof1b	2.6932
	1	1	OFUT1_MOUSE	Pofut1	2.0844
	1	1	POGZ_MOUSE	Pogz	2.4226
	3	4	DPOLB_MOUSE	Polb	2.5379
	3	3	DPOD1_MOUSE	Pold1	2.2056
	4	4	DPOD2_MOUSE	Pold2	2.7337
	4	4	PDIP2_MOUSE	Poldip2	2.737
	5	5	PDIP3_MOUSE	Poldip3	3.1384
	1	1	RPA1_MOUSE	Polr1a	2.801
	8	8	RPAC1_MOUSE	Polr1c	3.0988
	6	7	RPB1_MOUSE	Polr2a	3.2014
	2	3	RPB2_MOUSE	Polr2b	1.761
	1	1	Q9D4G5_MOUSE	Pop1	2.8108
	6	6	NCPR_MOUSE	Por	3.4662
	4	5	Q8CIH9_MOUSE	Ppat	2.2786
	3	3	PPIA_MOUSE	Ppia	2.4508
	1	1	PPIB_MOUSE	Ppib	1.9442
	11	13	PPID_MOUSE	Ppid	2.4775
	1	1	VIP2_MOUSE	Ppip5k2	2.2498
	1	1	PPM1A_MOUSE	Ppm1a	3.291
	6	9	PPM1G_MOUSE	Ppm1g	2.927
	1	1	PPME1_MOUSE	Ppme1	3.4275
	3	3	PP1A_MOUSE	Ppp1ca	2.9868
	1	1	PP1B_MOUSE	Ppp1cb	2.6826
	1	1	PP1G_MOUSE	Ppp1cc	2.7856
	1	1	MYPT1_MOUSE	Ppp1r12a	2.8727
	8	9	PP1R7_MOUSE	Ppp1r7	2.7236
	1	1	PP1R8_MOUSE	Ppp1r8	4.2164
	3	3	2AAA_MOUSE	Ppp2r1a	2.2405
	2	2	2ABA_MOUSE	Ppp2r2a	2.7712
	4	4	PTPA_MOUSE	Ppp2r4	3.2726
	1	2	2A5G_MOUSE	Ppp2r5c	3.3314
	2	3	Q91V89_MOUSE	Ppp2r5d	2.0415
	1	1	PP4R1_MOUSE	Ppp4r1	2.903
	1	1	PPP5_MOUSE	Ppp5c	1.6753
	1	1	PP6R1_MOUSE	Ppp6r1	4.4525
	1	1	PP6R3_MOUSE	Ppp6r3	1.7405
	2	2	PPWD1_MOUSE	Ppwd1	2.4117
	1	1	PRD16_MOUSE	Prdm16	1.8736
	4	9	PRDX1_MOUSE	Prdx1	2.5225
	2	8	PRDX2_MOUSE	Prdx2	2.2743
	1	1	PRDX3_MOUSE	Prdx3	3.3954
	1	3	PRDX4_MOUSE	Prdx4	2.5237
	5	5	PRDX6_MOUSE	Prdx6	2.3024
	1	1	PREB_MOUSE	Preb	2.0333
	5	7	PPCE_MOUSE	Prep	3.1825
	4	4	PRI1_MOUSE	Prim1	2.992
	1	1	KAPCB_MOUSE	Prkacb	3.086
	2	2	AAKG1_MOUSE	Prkag1	2.4926
	1	1	KAP0_MOUSE	Prkar1a	3.135
	3	3	KAP2_MOUSE	Prkar2a	2.7713
	2	2	KAP3_MOUSE	Prkar2b	2.701
	1	1	KPCD_MOUSE	Prkcd	3.4589
	1	1	KPCI_MOUSE	Prkci	2.2968
	4	5	GLU2B_MOUSE	Prkcsh	2.9406
	1	1	PRKDC_MOUSE	Prkdc	2.5148
	8	11	ANM1_MOUSE	Prmt1	2.6172
	4	4	ANM5_MOUSE	Prmt5	2.4728
	11	11	PRPF3_MOUSE	Prpf3	2.7929
	1	1	PR38A_MOUSE	Prpf38a	3.3702
	1	1	PRP4_MOUSE	Prpf4	2.309
	5	5	PR40A_MOUSE	Prpf40a	2.5136
	3	3	PRP6_MOUSE	Prpf6	2.8611
	15	26	PRP8_MOUSE	Prpf8	2.5808
	2	3	PERI_MOUSE	Prph	2.5111
	2	2	PRPS1_MOUSE	Prps1	2.783
	6	8	KPRA_MOUSE	Prpsap1	2.9703
	1	1	KPRB_MOUSE	Prpsap2	3.3858
	1	1	PRRC1_MOUSE	Prrc1	2.6279
	3	4	PRUNE_MOUSE	Prune	2.3656
	14	18	SERC_MOUSE	Psat1	2.7398
	4	5	PSIP1_MOUSE	Psip1	2.9017
	3	3	PSA1_MOUSE	Psma1	2.4348
	2	2	PSA2_MOUSE	Psma2	3.9183
	3	6	PSA4_MOUSE	Psma4	2.8273
	4	5	PSA5_MOUSE	Psma5	2.9119
	4	6	PSA6_MOUSE	Psma6	2.802
	3	3	PSA7_MOUSE	Psma7	2.0426
	2	7	PSA7L_MOUSE	Psma8	3.3464
	4	5	PSB1_MOUSE	Psmb1	3.477
	2	4	PSB3_MOUSE	Psmb3	3.7342
	3	3	PSB4_MOUSE	Psmb4	2.277
	2	3	PSB5_MOUSE	Psmb5	1.8256
	1	1	PSB6_MOUSE	Psmb6	2.3348
	3	7	PRS4_MOUSE	Psmc1	3.0963
	16	22	PRS7_MOUSE	Psmc2	2.6784
	16	25	PRS6A_MOUSE	Psmc3	3.0398
	5	6	PRS6B_MOUSE	Psmc4	2.7738
	13	20	PRS8_MOUSE	Psmc5	2.7171
	10	14	PRS10_MOUSE	Psmc6	3.1097
	16	22	PSMD1_MOUSE	Psmd1	3.0007
	13	17	PSD11_MOUSE	Psmd11	2.9666
	5	6	PSD12_MOUSE	Psmd12	2.8521
	7	7	PSD13_MOUSE	Psmd13	2.6271
	3	4	PSDE_MOUSE	Psmd14	2.6686
	17	22	PSMD2_MOUSE	Psmd2	2.3779
	5	9	PSMD3_MOUSE	Psmd3	2.544
	5	5	PSMD4_MOUSE	Psmd4	2.9388
	1	1	F7AI87_MOUSE	Psmd4	3.4444
	3	3	PSMD5_MOUSE	Psmd5	2.5547
	8	8	PSMD6_MOUSE	Psmd6	3.0139
	5	6	PSD7_MOUSE	Psmd7	2.6617
	4	5	PSPC1_MOUSE	Pspc1	2.8048
	4	13	PTBP1_MOUSE	Ptbp1	3.2594
	1	3	PTBP2_MOUSE	Ptbp2	2.664
	7	7	PTCD3_MOUSE	Ptcd3	2.9019
	1	1	PTGR2_MOUSE	Ptgr2	2.7467
	1	1	FAK1_MOUSE	Ptk2	2.2309
	1	1	FAK2_MOUSE	Ptk2b	2.1836
	1	1	PTN1_MOUSE	Ptpn1	2.016
	1	1	PTN2_MOUSE	Ptpn2	2.7358
	2	3	PTN6_MOUSE	Ptpn6	2.1038
	1	1	PTN7_MOUSE	Ptpn7	3.6986
	1	1	PTH2_MOUSE	Ptrh2	3.5671
	4	4	PURA_MOUSE	Pura	2.7996
	3	3	TRUA_MOUSE	Pus1	2.3561
	19	21	Q91VU7_MOUSE	Pus7	2.9564
	3	3	PUS7L_MOUSE	Pus7l	2.3414
	4	4	PWP2_MOUSE	Pwp2	2.3113
	3	3	PYGB_MOUSE	Pygb	1.9662
	3	3	PYGL_MOUSE	Pygl	2.0585
	14	14	Q8R1V9_MOUSE	Qars	2.7967
	1	1	Q8BML9_MOUSE	Qars	3.784
	4	4	QKI_MOUSE	Qki	2.654
	5	5	TGT_MOUSE	Qtrt1	2.6476
	1	1	RAB10_MOUSE	Rab10	3.4381
	2	2	RB11A_MOUSE	Rab11a	2.4116
	1	3	RFIP4_MOUSE	Rab11fip4	2.2259
	2	2	RAB1A_MOUSE	Rab1A	2.499
	1	1	RAB21_MOUSE	Rab21	1.7354
	1	1	RAB2A_MOUSE	Rab2a	3.3144
	1	1	RB33B_MOUSE	Rab33b	2.6589
	1	1	RAB35_MOUSE	Rab35	2.704
	3	3	RAB7A_MOUSE	Rab7a	2.8962
	1	1	RAC2_MOUSE	Rac2	2.8498
	1	1	RGAP1_MOUSE	Racgap1	3.9019
	2	2	RAD50_MOUSE	Rad50	2.7198
	2	2	RAD51_MOUSE	Rad51	2.788
	1	1	R51A1_MOUSE	Rad51ap1	2.3662
	6	6	RAE1L_MOUSE	Rae1	2.6478
	6	6	RALY_MOUSE	Raly	2.6569
	2	3	RAN_MOUSE	Ran	2.0854
	1	1	RANG_MOUSE	Ranbp1	2.8192
	6	12	RBP2_MOUSE	Ranbp2	3.1037
	2	2	RANB9_MOUSE	Ranbp9	2.1733
	8	11	RAGP1_MOUSE	Rangap1	2.6257
	1	1	RAP1A_MOUSE	Rap1a	2.6114
	11	21	SYRC_MOUSE	Rars	3.2662
	1	1	E9PYG6_MOUSE	Rasa1	2.3159
	1	1	RANT_MOUSE	Rasl2-9	3.0473
	4	4	RAVR1_MOUSE	Raver1	2.4969
	9	12	RBBP4_MOUSE	Rbbp4	2.3423
	1	1	RBBP7_MOUSE	Rbbp7	2.4662
	2	2	RBM10_MOUSE	Rbm10	2.2931
	8	9	RBM14_MOUSE	Rbm14	2.4959
	1	1	Q0VBL3_MOUSE	Rbm15	3.3246
	3	3	RBM19_MOUSE	Rbm19	2.546
	2	2	RBM25_MOUSE	Rbm25	2.343
	1	1	RBM28_MOUSE	Rbm28	2.2195
	3	5	RBM39_MOUSE	Rbm39	2.6637
	10	14	RBMX_MOUSE	Rbmx	2.7124
	3	3	RMXL1_MOUSE	Rbmxl1	2.26
	5	5	RCC1_MOUSE	Rcc1	2.8332
	5	6	RCC2_MOUSE	Rcc2	2.2507
	6	6	RCL1_MOUSE	Rcl1	2.404
	1	1	NELFE_MOUSE	Rdbp	2.6876
	5	6	RADI_MOUSE	Rdx	3.4766
	1	2	RFC1_MOUSE	Rfc1	2.6996
	8	8	RFC2_MOUSE	Rfc2	2.7777
	3	3	RFC3_MOUSE	Rfc3	1.5887
	7	8	RFC4_MOUSE	Rfc4	3.0679
	4	4	RFC5_MOUSE	Rfc5	2.7983
	1	1	MIRO2_MOUSE	Rhot2	2.167
	3	4	RIF1_MOUSE	Rif1	2.6891
	1	1	RING1_MOUSE	Ring1	3.5075
	2	4	RIPK3_MOUSE	Ripk3	2.5113
	2	2	RNH2B_MOUSE	Rnaseh2b	2.0606
	1	1	RING2_MOUSE	Rnf2	1.9469
	2	2	RINI_MOUSE	Rnh1	2.496
	1	2	MCES_MOUSE	Rnmt	2.3605
	1	1	RNPS1_MOUSE	Rnps1	4.39
	3	4	RFA1_MOUSE	Rpa1	3.3652
	4	4	RPAP3_MOUSE	Rpap3	2.6232
	1	1	RPF1_MOUSE	Rpf1	2.2761
	4	4	RL10A_MOUSE	Rpl10a	2.5016
	2	5	RL11_MOUSE	Rpl11	3.4467
	6	9	RL13_MOUSE	Rpl13	2.1755
	5	5	RL13A_MOUSE	Rpl13a	1.9378
	1	4	RL14_MOUSE	Rpl14	3.8765
	2	2	RL15_MOUSE	Rpl15	2.6241
	3	5	RL18_MOUSE	Rpl18	3.517
	2	3	RL24_MOUSE	Rpl24	2.5077
	2	3	RL27_MOUSE	Rpl27	2.1845
	1	3	RL27A_MOUSE	Rpl27a	2.5218
	5	9	RL3_MOUSE	Rpl3	2.3628
	2	2	RL30_MOUSE	Rpl30	2.4367
	3	3	RL35A_MOUSE	Rpl35a	1.9958
	13	16	RL4_MOUSE	Rpl4	2.5
	3	3	RL5_MOUSE	Rpl5	2.8994
	9	22	RL6_MOUSE	Rpl6	2.4606
	4	8	RL7_MOUSE	Rpl7	2.7894
	4	5	RL7A_MOUSE	Rpl7a	2.3948
	2	2	RL8_MOUSE	Rpl8	2.1675
	2	4	RL9_MOUSE	Rpl9	2.5877
	4	7	RLA0_MOUSE	Rplp0	3.598
	14	27	RPN1_MOUSE	Rpn1	2.7961
	4	5	RPN2_MOUSE	Rpn2	3.5765
	3	3	RPR1B_MOUSE	Rprd1b	4.0363
	1	1	RPRD2_MOUSE	Rprd2	2.4012
	1	2	RS10_MOUSE	Rps10	2.6166
	1	1	RS14_MOUSE	Rps14	2.2714
	4	4	RS16_MOUSE	Rps16	2.2258
	5	12	RS2_MOUSE	Rps2	2.818
	1	4	RS23_MOUSE	Rps23	2.8863
	1	1	RS25_MOUSE	Rps25	1.6967
	2	2	RS26_MOUSE	Rps26	2.8593
	14	25	RS3_MOUSE	Rps3	2.7705
	4	9	RS4X_MOUSE	Rps4x	2.6111
	2	2	RS6_MOUSE	Rps6	2.553
	1	1	KS6A1_MOUSE	Rps6ka1	2.1122
	2	2	KS6A3_MOUSE	Rps6ka3	2.5544
	3	5	RS7_MOUSE	Rps7	2.772
	5	10	RS8_MOUSE	Rps8	2.7777
	4	4	RS9_MOUSE	Rps9	2.2757
	9	24	RSSA_MOUSE	Rpsa	3.3427
	1	1	RRAGC_MOUSE	Rragc	1.9172
	11	18	RIR1_MOUSE	Rrm1	2.7858
	2	2	RIR2_MOUSE	Rrm2	3.3138
	2	2	RRP15_MOUSE	Rrp15	2.6233
	1	1	RRS1_MOUSE	Rrs1	2.4554
	2	2	RTCA_MOUSE	RtcA	2.5072
	3	3	RTF1_MOUSE	Rtf1	2.6572
	1	1	RUNX1_MOUSE	Runx1	2.1043
	9	18	RUVB1_MOUSE	Ruvbl1	2.9152
	17	25	RUVB2_MOUSE	Ruvbl2	2.9645
	1	1	SAC1_MOUSE	Sacm1l	2.4482
	9	9	SAE1_MOUSE	Sae1	2.7415
	3	4	SAFB1_MOUSE	Safb	2.8168
	1	1	G5E8A7_MOUSE	Samd4b	2.7429
	4	4	SAMH1_MOUSE	Samhd1	2.3897
	1	1	SYSC_MOUSE	Sars	3.1216
	2	2	SNUT1_MOUSE	Sart1	2.474
	1	2	SART3_MOUSE	Sart3	3.0697
	5	7	SBNO1_MOUSE	Sbno1	3.0519
	2	2	SCAM3_MOUSE	Scamp3	3.377
	1	1	SCFD1_MOUSE	Scfd1	3.4166
	1	1	SCLY_MOUSE	Scly	3.5704
	1	1	SDA1_MOUSE	Sdad1	2.4361
	1	1	DR9C7_MOUSE	Sdr9c7	2.4782
	4	5	SC23A_MOUSE	Sec23a	2.8422
	2	2	SC23B_MOUSE	Sec23b	3.3799
	2	2	G3X972_MOUSE	Sec24c	2.3296
	6	10	SC31A_MOUSE	Sec31a	2.8115
	1	1	SC31B_MOUSE	Sec31b	2.274
	1	1	SENP1_MOUSE	Senp1	2.4829
	4	4	SPS1_MOUSE	Sephs1	2.6942
	7	12	PAIRB_MOUSE	Serbp1	2.8757
	10	10	SPB6_MOUSE	Serpinb6	2.6934
	1	1	Q9DAV6_MOUSE	Serpinb9b	2.9847
	8	9	SET_MOUSE	Set	2.5962
	4	10	SF01_MOUSE	Sf1	2.6762
	11	12	SF3A1_MOUSE	Sf3a1	3.3428
	2	3	SF3A3_MOUSE	Sf3a3	2.7932
	12	18	SF3B1_MOUSE	Sf3b1	2.7614
	5	5	Q3UJB0_MOUSE	Sf3b2	2.5399
	11	24	SF3B3_MOUSE	Sf3b3	3.0488
	1	1	SF3B4_MOUSE	Sf3b4	4.4783
	10	12	SFPQ_MOUSE	Sfpq	2.7647
	1	1	SGTA_MOUSE	Sgta	2.4377
	2	2	SH3G1_MOUSE	Sh3gl1	2.9365
	3	3	SHLB1_MOUSE	Sh3glb1	2.9804
	1	1	SH3K1_MOUSE	Sh3kbp1	3.2277
	5	7	GLYC_MOUSE	Shmt1	2.974
	9	14	Q9CZN7_MOUSE	Shmt2	2.7136
	2	2	SIR2_MOUSE	Sirt2	3.7272
	6	8	SK2L2_MOUSE	Skiv2l2	2.8132
	1	2	AAAT_MOUSE	Slc1a5	2.966
	3	3	CMC1_MOUSE	Slc25a12	2.5277
	1	1	SCMC1_MOUSE	Slc25a24	2.4996
	1	1	MPCP_MOUSE	Slc25a3	2.4229
	5	8	ADT1_MOUSE	Slc25a4	2.2341
	3	6	ADT2_MOUSE	Slc25a5	2.9522
	2	2	GTR1_MOUSE	Slc2a1	2.4367
	2	2	S38A2_MOUSE	Slc38a2	3.0831
	7	8	4F2_MOUSE	Slc3a2	2.7176
	1	1	E9Q1Q0_MOUSE	Slc4a1ap	3.2233
	1	1	CTR1_MOUSE	Slc7a1	3.5773
	1	1	LAT1_MOUSE	Slc7a5	3.0933
	2	2	NHRF1_MOUSE	Slc9a3r1	2.3769
	1	1	SLK_MOUSE	Slk	2.7632
	1	1	SMAD2_MOUSE	Smad2	2.6011
	1	1	SMAP1_MOUSE	Smap1	2.2423
	2	2	SMAP2_MOUSE	Smap2	2.2511
	3	5	SMCA1_MOUSE	Smarca1	2.2437
	1	1	SMCA2_MOUSE	Smarca2	3.411
	4	6	SMCA4_MOUSE	Smarca4	3.2145
	4	6	SMCA5_MOUSE	Smarca5	2.9378
	2	2	SNF5_MOUSE	Smarcb1	2.8002
	3	4	SMRC1_MOUSE	Smarcc1	2.7737
	1	3	SMRC2_MOUSE	Smarcc2	3.528
	1	1	SMCE1_MOUSE	Smarce1	3.3217
	8	8	SMC1A_MOUSE	Smc1a	2.6981
	8	12	SMC2_MOUSE	Smc2	2.8615
	11	13	SMC3_MOUSE	Smc3	2.7717
	4	7	SMC4_MOUSE	Smc4	2.646
	6	8	SMHD1_MOUSE	Smchd1	2.7681
	5	6	SPSY_MOUSE	Sms	2.2105
	5	5	SMU1_MOUSE	Smu1	2.8024
	1	1	SNP47_MOUSE	Snap47	2.3826
	28	41	SND1_MOUSE	Snd1	3.0544
	18	24	Q6P4T2_MOUSE	Snrnp200	2.7631
	3	4	SNR40_MOUSE	Snrnp40	2.1448
	1	1	RSMB_MOUSE	Snrpb	2.6208
	1	2	RUXE_MOUSE	Snrpe	2.5057
	5	9	SNX1_MOUSE	Snx1	2.9005
	6	9	SNX2_MOUSE	Snx2	2.8638
	1	1	SNX27_MOUSE	Snx27	2.8926
	9	10	SNX5_MOUSE	Snx5	2.7775
	4	4	SNX6_MOUSE	Snx6	2.2979
	1	1	SNX9_MOUSE	Snx9	2.5515
	1	1	SON_MOUSE	Son	2.3764
	2	2	DHSO_MOUSE	Sord	2.1625
	4	4	SPAT5_MOUSE	Spata5	2.7635
	1	1	LEUK_MOUSE	Spn	3.1931
	1	2	SPTB1_MOUSE	Sptb	2.4098
	3	4	SPEE_MOUSE	Srm	2.2424
	1	1	SRP54_MOUSE	Srp54	2.8045
	3	3	SRP68_MOUSE	Srp68	2.2224
	2	2	F8VQC1_MOUSE	Srp72	3.5895
	1	3	SRPK1_MOUSE	Srpk1	3.3238
	3	3	SRPR_MOUSE	Srpr	2.5678
	1	1	SRRM1_MOUSE	Srrm1	2.012
	6	9	SRRM2_MOUSE	Srrm2	2.3995
	8	8	SRRT_MOUSE	Srrt	2.5596
	3	3	SRS10_MOUSE	Srsf10	3.0195
	2	2	SRSF3_MOUSE	Srsf3	1.8159
	1	1	SRSF4_MOUSE	Srsf4	2.6112
	3	3	SRSF5_MOUSE	Srsf5	3.2201
	2	3	Q3TWW8_MOUSE	Srsf6	2.437
	3	3	SRSF7_MOUSE	Srsf7	2.385
	5	6	LA_MOUSE	Ssb	3.0757
	2	2	SSRA_MOUSE	Ssr1	2.4711
	1	1	SSRG_MOUSE	Ssr3	3.7929
	2	2	SSRD_MOUSE	Ssr4	3.0493
	16	24	SSRP1_MOUSE	Ssrp1	2.9101
	10	12	F10A1_MOUSE	St13	3.0223
	1	1	STAT1_MOUSE	Stat1	2.5491
	2	2	STAT3_MOUSE	Stat3	1.8845
	7	8	STA5A_MOUSE	Stat5a	3.1082
	1	1	STA5B_MOUSE	Stat5b	3.8665
	1	2	STEA3_MOUSE	Steap3	2.2539
	2	2	STIM1_MOUSE	Stim1	2.2969
	7	14	STIP1_MOUSE	Stip1	2.6558
	1	1	STK24_MOUSE	Stk24	2.0731
	1	2	STMN1_MOUSE	Stmn1	2.6183
	6	6	STML2_MOUSE	Stoml2	3.56
	8	8	STRAP_MOUSE	Strap	2.6672
	4	5	STRN_MOUSE	Strn	2.9815
	5	6	STT3A_MOUSE	Stt3a	2.0667
	1	1	STX5_MOUSE	Stx5	3.2524
	5	5	SUCB1_MOUSE	Sucla2	2.2337
	12	14	SUCB2_MOUSE	Suclg2	2.9365
	6	7	SUGT1_MOUSE	Sugt1	2.9062
	1	2	SUMO1_MOUSE	Sumo1	2.3248
	1	4	SUMO2_MOUSE	Sumo2	3.0619
	10	15	SP16H_MOUSE	Supt16h	2.8318
	5	6	SPT5H_MOUSE	Supt5h	3.0643
	1	1	SPT6H_MOUSE	Supt6h	2.315
	1	1	SURF6_MOUSE	Surf6	2.0738
	1	1	SUZ12_MOUSE	Suz12	2.4599
	1	1	SVIL_MOUSE	Svil	3.1373
	1	4	SYMPK_MOUSE	Sympk	3.5384
	6	13	HNRPQ_MOUSE	Syncrip	2.9305
	1	1	TAB1_MOUSE	Tab1	2.05
	2	3	TACC3_MOUSE	Tacc3	2.2894
	1	1	TADA1_MOUSE	Tada1	2.7856
	1	6	D3Z4Z0_MOUSE	Tada2b	2.2683
	1	1	TAL1_MOUSE	Tal1	3.0822
	7	7	TALDO_MOUSE	Taldo1	2.3235
	1	1	TAOK3_MOUSE	Taok3	2.8852
	1	1	TPSN_MOUSE	Tapbp	2.4639
	1	1	TRBP2_MOUSE	Tarbp2	3.2534
	6	10	TADBP_MOUSE	Tardbp	3.0145
	6	7	SYTC_MOUSE	Tars	3.1897
	1	1	SYTC2_MOUSE	Tarsl2	2.2819
	2	2	TBC15_MOUSE	Tbc1d15	3.0857
	1	1	TBCEL_MOUSE	Tbcel	2.1371
	5	6	TBL3_MOUSE	Tbl3	3.1664
	1	1	TELT_MOUSE	Tcap	2.4761
	6	6	TCEA1_MOUSE	Tcea1	2.4451
	3	6	TCRG1_MOUSE	Tcerg1	2.5516
	3	4	TCOF_MOUSE	Tcof1	2.597
	13	31	TCPA_MOUSE	Tcp1	2.9099
	2	2	TYDP1_MOUSE	Tdp1	2.8786
	1	1	TEC_MOUSE	Tec	2.0805
	1	1	TEX10_MOUSE	Tex10	3.2614
	1	1	AP2D_MOUSE	Tfap2d	1.8385
	1	1	TFP11_MOUSE	Tfip11	2.5994
	15	21	TFR1_MOUSE	Tfrc	2.6684
	2	2	TGFB1_MOUSE	Tgfb1	1.9157
	2	2	THADA_MOUSE	Thada	1.8533
	2	2	THOC2_MOUSE	Thoc2	2.1079
	1	1	THOC3_MOUSE	Thoc3	2.5857
	1	2	THOC6_MOUSE	Thoc6	2.0714
	7	8	THOP1_MOUSE	Thop1	2.9819
	3	4	TR150_MOUSE	Thrap3	2.9031
	3	3	THUM1_MOUSE	Thumpd1	2.8713
	3	3	TIA1_MOUSE	Tia1	2.6309
	6	6	TIM44_MOUSE	Timm44	3.0421
	5	5	TIM50_MOUSE	Timm50	3.2248
	23	51	TKT_MOUSE	Tkt	2.8672
	43	101	TLN1_MOUSE	Tln1	3.1462
	3	3	TMEDA_MOUSE	Tmed10	2.6024
	1	1	NDC1_MOUSE	Tmem48	3.1883
	8	11	TMOD3_MOUSE	Tmod3	2.7155
	8	11	LAP2A_MOUSE	Tmpo	3.187
	4	6	LAP2B_MOUSE	Tmpo	2.9564
	5	8	TNNC2_MOUSE	Tnnc2	3.7833
	1	1	TNNI1_MOUSE	Tnni1	2.8655
	7	8	TNNT3_MOUSE	Tnnt3	2.8659
	10	13	TNPO1_MOUSE	Tnpo1	2.9028
	5	7	TOM40_MOUSE	Tomm40	3.1437
	3	3	TOM70_MOUSE	Tomm70a	3.3938
	7	8	TOP1_MOUSE	Top1	2.603
	21	40	TOP2A_MOUSE	Top2a	3.0821
	1	2	TOP2B_MOUSE	Top2b	2.5589
	1	1	TOR1A_MOUSE	Tor1a	2.2443
	1	1	TOX4_MOUSE	Tox4	4.5174
	1	1	P53_MOUSE	Tp53	2.7663
	3	3	TPIS_MOUSE	Tpi1	2.5036
	11	12	TPM1_MOUSE	Tpm1	2.6888
	5	5	TPM2_MOUSE	Tpm2	3.5753
	6	7	TPM3_MOUSE	Tpm3	2.9108
	1	2	Q8K0Z5_MOUSE	Tpm3	3.5157
	5	9	TPP2_MOUSE	Tpp2	2.6278
	14	18	F6ZDS4_MOUSE	Tpr	2.8898
	3	3	TPX2_MOUSE	Tpx2	2.6149
	1	1	TRA2A_MOUSE	Tra2a	3.1788
	8	10	TRA2B_MOUSE	Tra2b	2.7145
	15	25	TRAP1_MOUSE	Trap1	3.1441
	1	1	E9PWG2_MOUSE	Trappc8	3.0573
	19	30	TIF1B_MOUSE	Trim28	3.1687
	1	1	CIP4_MOUSE	Trip10	1.5455
	4	7	TRIPC_MOUSE	Trip12	2.4398
	2	2	PCH2_MOUSE	Trip13	2.0068
	1	2	TRM11_MOUSE	Trmt11	2.4543
	1	1	TRM2A_MOUSE	Trmt2a	1.7659
	4	4	TRNT1_MOUSE	Trnt1	2.9101
	1	1	RO60_MOUSE	Trove2	3.3487
	2	4	Q792Z1_MOUSE	Try10	2.626
	2	3	TS101_MOUSE	Tsg101	2.2155
	4	4	TSR1_MOUSE	Tsr1	3.7763
	1	1	TSSC4_MOUSE	Tssc4	2.9793
	1	1	FCL_MOUSE	Tsta3	2.7731
	1	1	TTC1_MOUSE	Ttc1	3.1132
	4	4	TTC27_MOUSE	Ttc27	3.1546
	1	1	TTC5_MOUSE	Ttc5	2.8028
	7	8	TTL12_MOUSE	Ttll12	2.153
	5	5	TITIN_MOUSE	Ttn	2.5382
	14	46	TBA1A_MOUSE	Tuba1a	3.0045
	1	4	TBA1B_MOUSE	Tuba1b	2.9439
	3	9	TBA4A_MOUSE	Tuba4a	2.8421
	4	17	TBB1_MOUSE	Tubb1	2.8801
	16	41	TBB2A_MOUSE	Tubb2a	3.319
	4	13	TBB3_MOUSE	Tubb3	3.0667
	3	8	TBB4A_MOUSE	Tubb4a	3.1166
	1	2	TBB4B_MOUSE	Tubb4b	2.91
	5	14	TBB5_MOUSE	Tubb5	2.9909
	1	1	GCP2_MOUSE	Tubgcp2	2.4139
	12	16	EFTU_MOUSE	Tufm	2.9308
	3	3	TWF2_MOUSE	Twf2	4.2078
	2	2	TXLNA_MOUSE	Txlna	3.417
	1	1	TXND5_MOUSE	Txndc5	2.4557
	2	3	TRXR1_MOUSE	Txnrd1	2.7996
	2	3	SR140_MOUSE	U2surp	2.9759
	17	45	UBA1_MOUSE	Uba1	3.4003
	4	4	SAE2_MOUSE	Uba2	2.4975
	1	1	UBA5_MOUSE	Uba5	2.9668
	4	15	RL40_MOUSE	Uba52	2.9277
	5	10	UBP2L_MOUSE	Ubap2l	3.2417
	4	4	UBA1Y_MOUSE	Ube1ay	2.1543
	1	1	UBE2N_MOUSE	Ube2n	3.2352
	1	3	UBE2O_MOUSE	Ube2o	2.5779
	1	1	E9QKT1_MOUSE	Ube3a	3.4563
	1	1	UBE4B_MOUSE	Ube4b	2.6622
	2	2	UBFD1_MOUSE	Ubfd1	3.2863
	1	1	UBL7_MOUSE	Ubl7	2.0509
	1	1	UBQL2_MOUSE	Ubqln2	2.2728
	2	2	UBR4_MOUSE	Ubr4	2.355
	1	2	UBR5_MOUSE	Ubr5	3.5698
	8	8	UBF1_MOUSE	Ubtf	2.5317
	1	1	UBXN1_MOUSE	Ubxn1	2.0089
	7	8	UCHL5_MOUSE	Uchl5	3.0629
	3	5	UFD1_MOUSE	Ufd1l	2.4075
	3	3	UHRF1_MOUSE	Uhrf1	3.2042
	3	3	UMPS_MOUSE	Umps	2.616
	13	18	RENT1_MOUSE	Upf1	2.543
	12	13	QCR1_MOUSE	Uqcrc1	2.7052
	12	13	QCR2_MOUSE	Uqcrc2	2.9169
	4	4	DCUP_MOUSE	Urod	2.5632
	6	7	USO1_MOUSE	Uso1	2.4327
	4	5	UBP10_MOUSE	Usp10	3.2848
	1	1	UBP11_MOUSE	Usp11	2.1524
	1	3	UBP14_MOUSE	Usp14	3.2689
	3	3	UBP15_MOUSE	Usp15	2.6181
	2	3	UBP47_MOUSE	Usp47	2.6337
	13	17	UBP5_MOUSE	Usp5	2.6715
	3	4	UBP7_MOUSE	Usp7	2.7535
	5	5	UT14A_MOUSE	Utp14a	2.6106
	11	17	SYVC_MOUSE	Vars	2.9067
	1	1	VASP_MOUSE	Vasp	2.4105
	9	10	VAT1_MOUSE	Vat1	3.261
	10	12	VINC_MOUSE	Vcl	2.8744
	34	66	TERA_MOUSE	Vcp	2.9215
	1	1	VDAC1_MOUSE	Vdac1	2.0137
	1	1	VDAC2_MOUSE	Vdac2	1.5787
	1	1	VDAC3_MOUSE	Vdac3	2.5727
	13	23	VIME_MOUSE	Vim	2.5086
	1	1	Q9D458_MOUSE	Vmn1r90	2.7175
	3	3	VP26A_MOUSE	Vps26a	2.9082
	2	2	VP26B_MOUSE	Vps26b	3.1921
	5	7	VPS35_MOUSE	Vps35	2.9866
	2	2	VPS36_MOUSE	Vps36	2.8079
	1	1	VPS39_MOUSE	Vps39	2.706
	5	5	VRK1_MOUSE	Vrk1	2.8112
	1	1	VRK2_MOUSE	Vrk2	2.2301
	1	1	WAPL_MOUSE	Wapal	3.1485
	1	1	SYWC_MOUSE	Wars	3.5217
	3	3	WASF2_MOUSE	Wasf2	2.9475
	2	3	WDR1_MOUSE	Wdr1	2.4386
	2	2	WDR18_MOUSE	Wdr18	2.7253
	1	1	WDR3_MOUSE	Wdr3	2.5002
	5	6	Q3TA68_MOUSE	Wdr36	2.6656
	4	5	WDR43_MOUSE	Wdr43	3.0982
	2	2	WDR46_MOUSE	Wdr46	3.8483
	1	2	WDR5_MOUSE	Wdr5	2.9312
	1	1	WDR55_MOUSE	Wdr55	3.3159
	3	3	WDR6_MOUSE	Wdr6	2.1278
	5	7	Q3U821_MOUSE	Wdr75	2.5423
	1	1	MEP50_MOUSE	Wdr77	2.2585
	1	1	WDR92_MOUSE	Wdr92	3.9958
	3	3	SYF1_MOUSE	Xab2	3.428
	9	17	XPP1_MOUSE	Xpnpep1	2.8049
	19	23	XPO1_MOUSE	Xpo1	2.8885
	8	15	XPO5_MOUSE	Xpo5	2.7217
	1	1	XPO7_MOUSE	Xpo7	1.755
	8	9	XPOT_MOUSE	Xpot	2.64
	3	3	XRCC5_MOUSE	Xrcc5	2.2951
	9	9	XRN2_MOUSE	Xrn2	2.535
	1	1	SYYC_MOUSE	Yars	1.7995
	2	3	SYYM_MOUSE	Yars2	2.7424
	3	7	1433B_MOUSE	Ywhab	2.6722
	1	2	1433Z_MOUSE	Ywhaz	2.3273
	1	1	ZADH2_MOUSE	Zadh2	3.7067
	2	2	ZC11A_MOUSE	Zc3h11a	3.4914
	1	2	ZC3HF_MOUSE	Zc3h15	3.9342
	2	2	ZCCHV_MOUSE	Zc3hav1	3.7054
	2	3	ZPR1_MOUSE	Znf259	3.0182
	1	1	ZN326_MOUSE	Znf326	4.1227
	2	2	ZW10_MOUSE	Zw10	2.439
	1	1	ZWILC_MOUSE	Zwilch	2.1373
	4	5	ENV1_MOUSE		2.4273
	3	4	K1967_MOUSE		2.4164
	3	3	IgG1_bovine		2.5012
	1	2	KV2A7_MOUSE		3.1388
	1	2	AVID_Chick		2.5401
	1	1	CF211_MOUSE		2.4911
	1	1	CD027_MOUSE		2.0973
	1	1	SAPC2_MOUSE		1.7631
