# Supplementary material for: End-targeting proteomics of isolated chromatin segments of a mammalian ribosomal RNA gene promoter
Source: Nat Commun. 2015 Mar 27;6:6674. doi: 10.1038/ncomms7674 (PMC4389260; doi:10.1038/ncomms7674)
Supplement: Supplementary Data 2 — Oligonucleotides (ePICh probes, PCR and shRNA oligonucleotides used in this study). [file ncomms7674-s3.xlsx]

## Sheet: Sheet1
	Suppementary data2 Ide & Dejardin
	LNA probes for PICh and plasmid pull down assay
			Name	Sequence	Start	End	Strand	DpnII site
	RDN23	RDN6	RDN-m81	CgGgAgAaAcAaGcGaGaTaGgAAt	+632	+608	Antisense	+656
			RDN-m82	TaAgAgTgAgCaAcGaCgCgCaAt	+656	+633	Antisense	+656
			RDN-m554	TtTtCtAtCtGtTcCtAtTgGaCc	-35	-12	Sense	-35
			RDN-m564	TgGaGaTaGgTaCtGaCaCgCtGt	-11	+13	Sense	-35
			RDN-m48②	AaAgTgAcAgGcCaCaGaGaAtAc	-64	-87	Antisense	-40	with variant sequence which is different from mouse rDNA(GenBank acc.X82564)
			RDN-m49②	AcAaGcAtAaAaGaGaCaGgGaGg	-40	-63	Antisense	-40
			RDN-m83②	GtCtTaCACgCggggCAagaCaGt	+607	+584	Antisense	+656
			RDN-m84②	TaCtgATaCgGgCaGaCaCagAAc	+583	+560	Antisense	+656
			RDN-m805	AaGaGaAcAcAaCgAgCgAcTgCc	+559	+536	Antisense	+656
			RDN-m806	AcAaAaAaAaGtGcAcTcGgGaGg	+535	+512	Antisense	+656
			RDN-m807	CaCgTgGcAtGaAcAcTtGgAcAc	+511	+488	Antisense	+656
			RDN-m808	CaCaGaCaGgAgTgAaGtAcTcGGg	+487	+463	Antisense	+656
			RDN-m57	CcTtTcCcTaTtAaCaCtAaAgGa	+14	+34	Sense	-35
			RDNm-58③	AgGaCaCtAtAaAgAgAcCcTtTc	+34	+57	Sense	-35
			RDN-m59	GaTtTaAgGcTgTtTtGcTtGtCcAg	+58	+83	Sense	-35
			RDN-m60	CcTaTtCtTtTtAcTgGcTtGgGtCt	+84	+109	Sense	-35
			RDN-m610	GtCgCggTGcCTgaAgCtgTccCc	+110	+133	Sense	-35
			RDN-m45	AaGaAcCgGaCcTcAaAgGaAcAa	-136	-159	Antisense	-40
			RDN-m46	GcCcAaAaAtGaCcCcAtAaCgAa	-112	-135	Antisense	-40
			RDN-m47	CtGgAaGtCaTaCcTgggGaGgTg	-88	-111	Antisense	-40
			RDN-m85②	GAtGtGgTGctccggagTTcTCt	+661	+683	Sense	+661
			RDN-m86	TcGggCcAGgGccAAgCcGcGcCa	+684	+707	Sense	+661
			RDN-m87	GGcgaGggACgGaCaTtCaTGgcGa	+708	+732	Sense	+661
			Probe1	GaTcTtTtCtAtCtGtTcCtAtTg	-39	-8	Sense	+656
			Probe2	GaCcTgGaGaTaGgTaCtGaCaCg	-7	+9	Sense	+656
		Control	Scramble	GaTgTgTgGaTgTggAtGtGgAtgTgg	−	−
		Telomere	TEL	TtAgGgTtAgGgTtAgGgTtAgGgt	−	−
	Primer for syntheis of radiolabled probe in southern blotting
	Name	Sequence				Position	Probe
	m-5ETS-p3	ACACGCTGTCCTTTCCCTATTA				+4	probe 5'ETS
	m-5ETS-p4	AACACTTGGACACCACAGACAG				+500
	m-5ETS-p7	GAAGCCCTCTCTGTCCCTGT				-284	probe T0
	m-5ETS-p8	ACGCCTGGAAGTCATACCTG				-83
	Oligo tel probe	TTAGGGTTAGGGTTAGGGTTAGGGTTAGGGTTAGGGTTAGGGTTAGGGTTAGGG
	Primer for q-PCR in PICh-Chop or ChIP-Chop
	Name	Sequence				Position	HpaII cut site
	rdn-chop1	TTCCCGATTTCCCCGAGGTG				226	ccgg +275
	rdn-chop2	GTGAGCCGAAATAAGGTGGCC				316
	rdn-chop3	TCGACCAGTTGTTCCTTTGAGG				-166	ccgg -143
	rdn-chop4	CTGGAAGTCATACCTGGGGAGG				-87
	rdn-chop7	GGTGTCCAAGTGTTCATGCCAC				486	No ccgg
	rdn-chop8	TGATACGGGCAGACACAGAACAA				580
	Primer for ChIP ( from A. Ne ́meth et al., 2008)
	Name	Sequence
	MrIGS42a_F	GAGTTCCAAGTCCGATAGGGC
	MrIGS42a_R	AGGCACGACTTCCCCTCAT
	MrIGS42b_F	CACCCTCCTCTTCCACTGCTT
	MrIGS42b_R	GACAGGGAGCGGTGAAAACA
	MrT0_F	AAGCCCTCTCTGTCCCTGTCAC
	Mr T0_R	GGAGAACTGATAAGACCGACAGGT
	MrP_F	AGATAGGTACTGACACGCTGTCC
	MrP_R	ACAGCTTCAGGCACCGCGAC
	Mr18S_F	TAGAGGGACAAGTGGCGTTCAG
	Mr18S_R	ATCCAATCGGTAGTAGCGACGG
	Mr28S_F	CAGGAGGTGTCAGAAAAGTTACCAC
	Mr28S_R	CGTTCAGTCATAATCCCACAGATGG
	MrT6-8_F	CCTTTACTCTTCCCCACAGCGATTC
	MrT6-8_R	CGGGACACTTTCGGACATCTGG
	MrIGS14_F	AATAATAGGTCGCCGGGTGG
	MrIGS14_R	GGGTTCCTCTGTAGACCAGGC
	shRNA sequence for ZFP106
	Name	Sequence
	shZFP106-1	CCATTACCGAGCAATCTGAGC
	shZFP106-2	CAGTTTGACCCTAATCATACA
	shZFP106-3	AACAGAACCCCATAGAAACTT
	Oligo probes for Northern blot assay
	ETS3	AGCTCCCCACGGGAAAGCAATGAGTCTCTCGAGAAACTTTCCAACCCCAGCCGCGACCGC
	GAPDH	GGCCTCACCCCATTTGATGTTAGTGGGGTC
	Primers for plasmid construction
	Name	Sequence
	mpro-p1	GGAATTCGATCTTTTCTATCTGTTCCTATTGG
	mpro-p2	CGCGAGCTCTAAGAGTGAGCAACGACGCGCA
